# Supplementary material for: Uncovering key predictive channels and clinical variables in the gamma band auditory steady-state response in early-stage psychosis: a longitudinal study
Source: Acta Neuropsychiatr. 2024 Dec 9;37:e1. doi: 10.1017/neu.2024.60 (PMC13130324; doi:10.1017/neu.2024.60)
Supplement: Holton et al. supplementary material 1 — Holton et al. supplementary material [file S0924270824000607sup001.xlsx]

## Sheet: gaf
S10_PWE_ONE_YEAR_GAF
Channel	Clin_Variable	t	df	pvalue	cor	alternative	ci_lower	ci_upper
AF3	gaf	1.59865	16	0.0647278	0.371121	greater	-0.0349622	1
AF4	gaf	1.33992	16	0.0994966	0.317632	greater	-0.0953974	1
AF7	gaf	0.963312	16	0.174863	0.234134	greater	-0.18402	1
AF8	gaf	1.76594	16	0.0482382	0.403877	greater	0.00357378	1
AFz	gaf	1.42635	16	0.0864941	0.335873	greater	-0.0751246	1
C1	gaf	2.01162	16	0.0307081	0.449288	greater	0.0590396	1
C2	gaf	1.80029	16	0.0453479	0.410419	greater	0.0114157	1
C3	gaf	2.26801	16	0.0187641	0.493234	greater	0.115113	1
C4	gaf	1.99785	16	0.031513	0.446829	greater	0.0559727	1
C5	gaf	0.896978	16	0.191514	0.21881	greater	-0.199578	1
C6	gaf	1.47289	16	0.0800903	0.345541	greater	-0.0642397	1
CP1	gaf	2.02683	16	0.0298402	0.451994	greater	0.0624228	1
CP2	gaf	1.47782	16	0.0794355	0.346559	greater	-0.0630881	1
CP3	gaf	2.08101	16	0.0269279	0.461529	greater	0.0744157	1
CP4	gaf	1.62067	16	0.062313	0.375516	greater	-0.0298608	1
CP5	gaf	1.79425	16	0.0458447	0.409274	greater	0.0100392	1
CP6	gaf	1.65125	16	0.0590878	0.381577	greater	-0.0227908	1
CPz	gaf	2.16759	16	0.0228095	0.47644	greater	0.0933965	1
Cz	gaf	2.16051	16	0.0231231	0.475236	greater	0.0918531	1
F1	gaf	1.6694	16	0.0572415	0.385153	greater	-0.0186008	1
F2	gaf	1.36471	16	0.0956155	0.322901	greater	-0.089576	1
F3	gaf	1.7733	16	0.0476062	0.405283	greater	0.00525473	1
F4	gaf	1.78117	16	0.0469379	0.406784	greater	0.00705244	1
F5	gaf	0.984258	16	0.16982	0.238937	greater	-0.1791	1
F6	gaf	1.77776	16	0.0472258	0.406136	greater	0.00627552	1
F7	gaf	-0.0736249	16	0.528889	-0.0184031	greater	-0.416214	1
F8	gaf	1.07986	16	0.148107	0.260634	greater	-0.156611	1
FC1	gaf	1.71713	16	0.0526234	0.394471	greater	-0.00761549	1
FC2	gaf	1.66438	16	0.0577469	0.384166	greater	-0.0197587	1
FC3	gaf	1.55912	16	0.0692632	0.363168	greater	-0.0441408	1
FC4	gaf	1.48428	16	0.0785841	0.347891	greater	-0.0615794	1
FC5	gaf	1.06641	16	0.151033	0.257605	greater	-0.159777	1
FC6	gaf	0.951386	16	0.17778	0.231391	greater	-0.18682	1
FCz	gaf	2.24319	16	0.0196969	0.489133	greater	0.109776	1
Fp1	gaf	1.35288	16	0.0974521	0.32039	greater	-0.0923534	1
Fp2	gaf	1.10542	16	0.142663	0.266369	greater	-0.150593	1
Fpz	gaf	1.64352	16	0.0598892	0.38005	greater	-0.0245763	1
FT7	gaf	0.643569	16	0.264486	0.158849	greater	-0.258494	1
FT8	gaf	1.72413	16	0.0519735	0.395828	greater	-0.00600682	1
Fz	gaf	1.95157	16	0.0343602	0.438488	greater	0.0456264	1
O1	gaf	2.03698	16	0.029274	0.453791	greater	0.0646749	1
O2	gaf	1.55208	16	0.0700983	0.361743	greater	-0.0457777	1
Oz	gaf	1.71732	16	0.0526057	0.394508	greater	-0.00757191	1
P1	gaf	1.6869	16	0.0555089	0.388584	greater	-0.0145674	1
P10	gaf	1.87888	16	0.0393018	0.425154	greater	0.0292588	1
P2	gaf	1.48219	16	0.0788591	0.347459	greater	-0.0620681	1
P3	gaf	1.95592	16	0.0340833	0.439276	greater	0.0466005	1
P4	gaf	1.86881	16	0.0400343	0.423284	greater	0.0269805	1
P5	gaf	1.14503	16	0.134518	0.275204	greater	-0.141262	1
P6	gaf	1.68194	16	0.0559954	0.387613	greater	-0.0157102	1
P7	gaf	0.79277	16	0.219755	0.194411	greater	-0.223923	1
P8	gaf	1.66774	16	0.0574089	0.384826	greater	-0.0189852	1
P9	gaf	2.44289	16	0.0132738	0.521209	greater	0.152109	1
PO3	gaf	1.20099	16	0.123617	0.287565	greater	-0.128082	1
PO4	gaf	1.54546	16	0.070892	0.3604	greater	-0.0473188	1
PO7	gaf	1.61667	16	0.0627463	0.374719	greater	-0.0307879	1
PO8	gaf	1.22466	16	0.119214	0.292752	greater	-0.122508	1
POz	gaf	1.41802	16	0.0876838	0.33413	greater	-0.0770758	1
Pz	gaf	2.60033	16	0.00966399	0.545036	greater	0.184458	1
T7	gaf	1.26741	16	0.111573	0.302052	greater	-0.112446	1
T8	gaf	1.56737	16	0.0682951	0.364834	greater	-0.0422233	1
TP7	gaf	-0.0738175	16	0.528965	-0.0184512	greater	-0.416254	1
TP8	gaf	0.760672	16	0.228959	0.18682	greater	-0.231392	1

## Sheet: mcas
S10_PWE_ONE_YEAR_MCAS
Channel	Clin_Variable	t	df	pvalue	cor	alternative	ci_lower	ci_upper
AF3	mcas	0.813949	18	0.213156	0.188414	greater	-0.205285	1
AF4	mcas	0.551174	18	0.294146	0.12883	greater	-0.263053	1
AF7	mcas	0.635827	18	0.266445	0.148211	greater	-0.244566	1
AF8	mcas	0.804146	18	0.215903	0.186223	greater	-0.207458	1
AFz	mcas	0.579771	18	0.284628	0.135395	greater	-0.256823	1
C1	mcas	1.15429	18	0.131739	0.262526	greater	-0.129387	1
C2	mcas	1.25059	18	0.113549	0.282739	greater	-0.107858	1
C3	mcas	1.11919	18	0.138887	0.255069	greater	-0.137237	1
C4	mcas	1.24424	18	0.114686	0.281417	greater	-0.109277	1
C5	mcas	0.208015	18	0.418776	0.0489709	greater	-0.336309	1
C6	mcas	1.17729	18	0.127207	0.267386	greater	-0.124244	1
CP1	mcas	1.43304	18	0.0844941	0.320008	greater	-0.067178	1
CP2	mcas	1.02384	18	0.159738	0.234587	greater	-0.158548	1
CP3	mcas	1.33292	18	0.0995929	0.299728	greater	-0.0894755	1
CP4	mcas	1.11921	18	0.138883	0.255073	greater	-0.137232	1
CP5	mcas	1.03445	18	0.157313	0.236882	greater	-0.156178	1
CP6	mcas	1.14055	18	0.134502	0.259614	greater	-0.132459	1
CPz	mcas	1.41102	18	0.087644	0.315586	greater	-0.0720736	1
Cz	mcas	1.40042	18	0.0891951	0.313448	greater	-0.0744336	1
F1	mcas	0.875746	18	0.196353	0.202154	greater	-0.191563	1
F2	mcas	0.693763	18	0.248344	0.161378	greater	-0.231841	1
F3	mcas	0.965325	18	0.173587	0.221859	greater	-0.17161	1
F4	mcas	0.937026	18	0.180574	0.215662	greater	-0.17792	1
F5	mcas	0.234662	18	0.40856	0.0552259	greater	-0.330735	1
F6	mcas	1.02828	18	0.158719	0.235549	greater	-0.157556	1
F7	mcas	-0.752777	18	0.769342	-0.174703	greater	-0.51935	1
F8	mcas	0.604791	18	0.276433	0.141124	greater	-0.25136	1
FC1	mcas	0.940618	18	0.179677	0.21645	greater	-0.177119	1
FC2	mcas	1.00733	18	0.163563	0.231008	greater	-0.162235	1
FC3	mcas	0.6383	18	0.265658	0.148774	greater	-0.244024	1
FC4	mcas	0.953006	18	0.176605	0.219165	greater	-0.174357	1
FC5	mcas	0.332083	18	0.371831	0.078034	greater	-0.310178	1
FC6	mcas	0.632265	18	0.267581	0.147399	greater	-0.245347	1
FCz	mcas	1.34925	18	0.0969928	0.303064	greater	-0.0858333	1
Fp1	mcas	0.75317	18	0.230543	0.174791	greater	-0.218739	1
Fp2	mcas	0.680089	18	0.252551	0.158278	greater	-0.234849	1
Fpz	mcas	0.881653	18	0.194793	0.203461	greater	-0.190249	1
FT7	mcas	-0.440528	18	0.6676	-0.103278	greater	-0.464146	1
FT8	mcas	1.05494	18	0.152703	0.241304	greater	-0.151599	1
Fz	mcas	1.08885	18	0.145291	0.248589	greater	-0.144019	1
O1	mcas	1.24946	18	0.11375	0.282505	greater	-0.108109	1
O2	mcas	0.846143	18	0.204291	0.195586	greater	-0.198141	1
Oz	mcas	0.84992	18	0.203267	0.196425	greater	-0.197302	1
P1	mcas	1.04749	18	0.154368	0.239698	greater	-0.153264	1
P10	mcas	0.781156	18	0.222432	0.181076	greater	-0.21255	1
P2	mcas	0.982082	18	0.169538	0.225516	greater	-0.167872	1
P3	mcas	0.948163	18	0.177802	0.218104	greater	-0.175437	1
P4	mcas	1.11285	18	0.140208	0.253718	greater	-0.138654	1
P5	mcas	0.566396	18	0.289059	0.132327	greater	-0.259739	1
P6	mcas	1.07884	18	0.147452	0.246442	greater	-0.146258	1
P7	mcas	0.0462183	18	0.481823	0.0108931	greater	-0.369671	1
P8	mcas	0.899418	18	0.190153	0.207386	greater	-0.186296	1
P9	mcas	1.13833	18	0.134954	0.259141	greater	-0.132956	1
PO3	mcas	0.628338	18	0.268837	0.146503	greater	-0.246207	1
PO4	mcas	0.935064	18	0.181066	0.215231	greater	-0.178357	1
PO7	mcas	0.777636	18	0.223442	0.180287	greater	-0.213329	1
PO8	mcas	0.657077	18	0.259723	0.15305	greater	-0.239905	1
POz	mcas	0.822059	18	0.2109	0.190223	greater	-0.203486	1
Pz	mcas	1.35002	18	0.0968715	0.303222	greater	-0.0856616	1
T7	mcas	0.257614	18	0.399813	0.0606087	greater	-0.325916	1
T8	mcas	1.02456	18	0.159572	0.234743	greater	-0.158387	1
TP7	mcas	0.0830217	18	0.467375	0.0195647	greater	-0.362159	1
TP8	mcas	0.491455	18	0.314522	0.115068	greater	-0.276008	1

## Sheet: madrs
S10_PWE_ONE_YEAR_MADRS
Channel	Clin_Variable	t	df	pvalue	cor	alternative	ci_lower	ci_upper
AF3	madrs	-0.2472	18	0.403776	-0.0581668	less	-1	0.328105
AF4	madrs	-0.190586	18	0.425492	-0.0448762	less	-1	0.339944
AF7	madrs	0.822226	18	0.789147	0.190261	less	-1	0.531005
AF8	madrs	-0.333682	18	0.371238	-0.0784074	less	-1	0.309839
AFz	madrs	-0.340443	18	0.368732	-0.0799862	less	-1	0.308402
C1	madrs	-0.796672	18	0.218012	-0.184552	less	-1	0.209114
C2	madrs	-0.341348	18	0.368397	-0.0801974	less	-1	0.308209
C3	madrs	-0.814457	18	0.213014	-0.188527	less	-1	0.205172
C4	madrs	-0.253956	18	0.401204	-0.0597512	less	-1	0.326685
C5	madrs	-0.671055	18	0.255353	-0.156227	less	-1	0.236835
C6	madrs	-0.328533	18	0.37315	-0.0772048	less	-1	0.310932
CP1	madrs	-0.34956	18	0.365363	-0.0821137	less	-1	0.306463
CP2	madrs	-0.0230819	18	0.490919	-0.00544037	less	-1	0.374369
CP3	madrs	-0.58644	18	0.282431	-0.136923	less	-1	0.255368
CP4	madrs	-0.14781	18	0.442068	-0.034818	less	-1	0.348823
CP5	madrs	-0.730709	18	0.237181	-0.169731	less	-1	0.223699
CP6	madrs	-0.135019	18	0.447047	-0.0318083	less	-1	0.351467
CPz	madrs	-0.341996	18	0.368157	-0.0803486	less	-1	0.308072
Cz	madrs	-0.381669	18	0.353588	-0.0895983	less	-1	0.299615
F1	madrs	-0.434783	18	0.334444	-0.101945	less	-1	0.28823
F2	madrs	-0.297593	18	0.38471	-0.0699715	less	-1	0.317487
F3	madrs	-0.522956	18	0.303692	-0.122336	less	-1	0.269184
F4	madrs	-0.0989841	18	0.461122	-0.0233244	less	-1	0.358886
F5	madrs	-0.351067	18	0.364807	-0.0824654	less	-1	0.306142
F6	madrs	-0.203626	18	0.420465	-0.0479398	less	-1	0.337226
F7	madrs	0.442009	18	0.668126	0.103622	less	-1	0.464419
F8	madrs	-0.49358	18	0.313786	-0.115558	less	-1	0.275549
FC1	madrs	-0.682918	18	0.251677	-0.15892	less	-1	0.234227
FC2	madrs	-0.39513	18	0.348695	-0.0927318	less	-1	0.296736
FC3	madrs	-0.734961	18	0.235915	-0.17069	less	-1	0.22276
FC4	madrs	-0.315208	18	0.378115	-0.0740909	less	-1	0.313758
FC5	madrs	-0.750171	18	0.231423	-0.174116	less	-1	0.219402
FC6	madrs	-0.294241	18	0.38597	-0.069187	less	-1	0.318195
FCz	madrs	-0.607753	18	0.275471	-0.141801	less	-1	0.250712
Fp1	madrs	-0.0409809	18	0.483881	-0.00965885	less	-1	0.370736
Fp2	madrs	0.160386	18	0.562818	0.0377763	less	-1	0.41093
Fpz	madrs	-0.322612	18	0.375353	-0.0758216	less	-1	0.312188
FT7	madrs	-0.34873	18	0.365669	-0.0819202	less	-1	0.306639
FT8	madrs	-0.421415	18	0.339221	-0.098842	less	-1	0.291102
Fz	madrs	-0.336607	18	0.370153	-0.0790905	less	-1	0.309217
O1	madrs	0.608958	18	0.724919	0.142077	less	-1	0.494485
O2	madrs	0.418686	18	0.659801	0.0982083	less	-1	0.460118
Oz	madrs	0.533704	18	0.699962	0.124812	less	-1	0.48109
P1	madrs	-0.0809963	18	0.468169	-0.0190875	less	-1	0.362574
P10	madrs	-0.28876	18	0.388032	-0.0679043	less	-1	0.319353
P2	madrs	0.172687	18	0.567588	0.0406689	less	-1	0.413335
P3	madrs	0.123444	18	0.548438	0.0290838	less	-1	0.403672
P4	madrs	0.109438	18	0.542967	0.0257862	less	-1	0.400906
P5	madrs	-0.0867817	18	0.465902	-0.0204504	less	-1	0.361389
P6	madrs	0.0262742	18	0.510336	0.00619277	less	-1	0.384328
P7	madrs	0.048936	18	0.519245	0.0115336	less	-1	0.388871
P8	madrs	-0.124443	18	0.451172	-0.029319	less	-1	0.353649
P9	madrs	-0.58005	18	0.284536	-0.135459	less	-1	0.256762
PO3	madrs	0.202221	18	0.578994	0.04761	less	-1	0.419085
PO4	madrs	0.0411254	18	0.516176	0.00969289	less	-1	0.387308
PO7	madrs	0.477869	18	0.680752	0.111927	less	-1	0.470984
PO8	madrs	0.233852	18	0.59113	0.0550359	less	-1	0.425204
POz	madrs	0.0380659	18	0.514973	0.00897186	less	-1	0.386695
Pz	madrs	0.154362	18	0.560479	0.0363594	less	-1	0.40975
T7	madrs	-0.0243189	18	0.490433	-0.00573193	less	-1	0.374119
T8	madrs	0.140684	18	0.555159	0.0331413	less	-1	0.407066
TP7	madrs	0.546211	18	0.704186	0.127689	less	-1	0.483334
TP8	madrs	0.580315	18	0.715552	0.13552	less	-1	0.489418

## Sheet: ymrs
S10_PWE_ONE_YEAR_YMRS
Channel	Clin_Variable	t	df	pvalue	cor	alternative	ci_lower	ci_upper
AF3	ymrs	-1.25459	18	0.112837	-0.283572	less	-1	0.106963
AF4	ymrs	-1.03573	18	0.157021	-0.23716	less	-1	0.155892
AF7	ymrs	-0.315923	18	0.377848	-0.0742581	less	-1	0.313607
AF8	ymrs	-0.383366	18	0.352969	-0.0899936	less	-1	0.299252
AFz	ymrs	-1.23675	18	0.116037	-0.279856	less	-1	0.110951
C1	ymrs	-0.9554	18	0.176016	-0.219689	less	-1	0.173824
C2	ymrs	-0.947685	18	0.17792	-0.217999	less	-1	0.175544
C3	ymrs	-0.49206	18	0.314312	-0.115207	less	-1	0.275877
C4	ymrs	-0.327698	18	0.37346	-0.0770099	less	-1	0.311109
C5	ymrs	-0.966186	18	0.173377	-0.222047	less	-1	0.171418
C6	ymrs	-0.898776	18	0.190319	-0.207244	less	-1	0.186439
CP1	ymrs	-0.807762	18	0.214887	-0.187032	less	-1	0.206657
CP2	ymrs	-0.550896	18	0.294239	-0.128766	less	-1	0.263113
CP3	ymrs	-0.860893	18	0.20031	-0.198862	less	-1	0.194864
CP4	ymrs	-0.589205	18	0.281523	-0.137557	less	-1	0.254764
CP5	ymrs	-1.02971	18	0.158393	-0.235857	less	-1	0.157238
CP6	ymrs	-0.41874	18	0.34018	-0.0982206	less	-1	0.291676
CPz	ymrs	-0.434813	18	0.334433	-0.101952	less	-1	0.288224
Cz	ymrs	-0.611779	18	0.274167	-0.142722	less	-1	0.249831
F1	ymrs	-1.07378	18	0.148554	-0.245355	less	-1	0.14739
F2	ymrs	-1.01925	18	0.160794	-0.233593	less	-1	0.159573
F3	ymrs	-0.580292	18	0.284456	-0.135514	less	-1	0.256709
F4	ymrs	-0.486454	18	0.316258	-0.113912	less	-1	0.27709
F5	ymrs	-1.15018	18	0.132561	-0.261655	less	-1	0.130306
F6	ymrs	-0.693499	18	0.248425	-0.161318	less	-1	0.231899
F7	ymrs	-0.637025	18	0.266064	-0.148484	less	-1	0.244304
F8	ymrs	-0.60898	18	0.275073	-0.142082	less	-1	0.250443
FC1	ymrs	-1.10809	18	0.141204	-0.252703	less	-1	0.139717
FC2	ymrs	-0.955606	18	0.175965	-0.219734	less	-1	0.173778
FC3	ymrs	-0.995157	18	0.166425	-0.228363	less	-1	0.164953
FC4	ymrs	-1.02678	18	0.159062	-0.235224	less	-1	0.157891
FC5	ymrs	-1.04756	18	0.154352	-0.239714	less	-1	0.153248
FC6	ymrs	-1.00398	18	0.164347	-0.230281	less	-1	0.162983
FCz	ymrs	-1.12905	18	0.13685	-0.257169	less	-1	0.135031
Fp1	ymrs	-0.948274	18	0.177774	-0.218128	less	-1	0.175412
Fp2	ymrs	-0.902042	18	0.189474	-0.207965	less	-1	0.185712
Fpz	ymrs	-0.824414	18	0.210248	-0.190748	less	-1	0.202964
FT7	ymrs	-0.652746	18	0.261085	-0.152065	less	-1	0.240856
FT8	ymrs	0.0987243	18	0.538776	0.0232632	less	-1	0.398785
Fz	ymrs	-0.586363	18	0.282457	-0.136906	less	-1	0.255385
O1	ymrs	-0.101129	18	0.460283	-0.0238295	less	-1	0.358446
O2	ymrs	0.225915	18	0.588093	0.0531732	less	-1	0.423672
Oz	ymrs	0.230596	18	0.589885	0.0542718	less	-1	0.424576
P1	ymrs	-0.495436	18	0.313143	-0.115987	less	-1	0.275147
P10	ymrs	-0.189867	18	0.425769	-0.0447074	less	-1	0.340094
P2	ymrs	-0.612912	18	0.273801	-0.14298	less	-1	0.249584
P3	ymrs	-0.0663833	18	0.473902	-0.0156448	less	-1	0.365561
P4	ymrs	0.0688146	18	0.527052	0.0162176	less	-1	0.392841
P5	ymrs	-0.805568	18	0.215503	-0.186541	less	-1	0.207143
P6	ymrs	-0.377106	18	0.355252	-0.0885357	less	-1	0.300589
P7	ymrs	-1.25872	18	0.112107	-0.284429	less	-1	0.106042
P8	ymrs	-0.268565	18	0.395659	-0.0631748	less	-1	0.323612
P9	ymrs	0.0366832	18	0.514429	0.00864599	less	-1	0.386417
PO3	ymrs	-0.452308	18	0.328225	-0.106009	less	-1	0.284459
PO4	ymrs	-0.396081	18	0.348351	-0.092953	less	-1	0.296533
PO7	ymrs	-0.350021	18	0.365192	-0.0822215	less	-1	0.306364
PO8	ymrs	-0.10882	18	0.457275	-0.0256406	less	-1	0.356866
POz	ymrs	-0.469297	18	0.322246	-0.109944	less	-1	0.280796
Pz	ymrs	0.193709	18	0.575714	0.0456102	less	-1	0.417432
T7	ymrs	-0.0605429	18	0.476195	-0.0142686	less	-1	0.366753
T8	ymrs	0.444006	18	0.668835	0.104085	less	-1	0.464786
TP7	ymrs	-1.34096	18	0.098305	-0.301373	less	-1	0.0876808
TP8	ymrs	-0.817095	18	0.212279	-0.189116	less	-1	0.204587

## Sheet: panss_gen
S10_PWE_ONE_YEAR_PANSS_General
Channel	Clin_Variable	t	df	pvalue	cor	alternative	ci_lower	ci_upper
AF3	panss_gen	-0.943528	18	0.178952	-0.217088	less	-1	0.176471
AF4	panss_gen	-0.797796	18	0.217694	-0.184803	less	-1	0.208865
AF7	panss_gen	-0.730628	18	0.237205	-0.169712	less	-1	0.223717
AF8	panss_gen	-1.18413	18	0.125882	-0.268827	less	-1	0.122715
AFz	panss_gen	-1.11952	18	0.138818	-0.25514	less	-1	0.137163
C1	panss_gen	-1.06024	18	0.151528	-0.242445	less	-1	0.150416
C2	panss_gen	-0.854371	18	0.202064	-0.197414	less	-1	0.196313
C3	panss_gen	-0.972693	18	0.171798	-0.223468	less	-1	0.169966
C4	panss_gen	-0.700431	18	0.246307	-0.162888	less	-1	0.230373
C5	panss_gen	-0.630497	18	0.268146	-0.146995	less	-1	0.245734
C6	panss_gen	-0.677499	18	0.253352	-0.15769	less	-1	0.235419
CP1	panss_gen	-0.879478	18	0.195366	-0.20298	less	-1	0.190733
CP2	panss_gen	-0.608432	18	0.275251	-0.141956	less	-1	0.250563
CP3	panss_gen	-0.951987	18	0.176857	-0.218941	less	-1	0.174585
CP4	panss_gen	-0.660522	18	0.258642	-0.153833	less	-1	0.239149
CP5	panss_gen	-0.921217	18	0.18456	-0.212189	less	-1	0.181442
CP6	panss_gen	-0.62547	18	0.269756	-0.145848	less	-1	0.246835
CPz	panss_gen	-1.02658	18	0.15911	-0.23518	less	-1	0.157937
Cz	panss_gen	-0.934981	18	0.181086	-0.215213	less	-1	0.178375
F1	panss_gen	-0.984133	18	0.169047	-0.225963	less	-1	0.167414
F2	panss_gen	-0.867922	18	0.198431	-0.20042	less	-1	0.193302
F3	panss_gen	-1.03788	18	0.156534	-0.237624	less	-1	0.155412
F4	panss_gen	-0.724348	18	0.239081	-0.168295	less	-1	0.225102
F5	panss_gen	-0.763628	18	0.227491	-0.177142	less	-1	0.216427
F6	panss_gen	-0.979156	18	0.17024	-0.224878	less	-1	0.168524
F7	panss_gen	0.0772317	18	0.530354	0.0182007	less	-1	0.394517
F8	panss_gen	-0.959888	18	0.174915	-0.22067	less	-1	0.172823
FC1	panss_gen	-0.999495	18	0.165401	-0.229306	less	-1	0.163985
FC2	panss_gen	-0.901555	18	0.189599	-0.207857	less	-1	0.18582
FC3	panss_gen	-0.950972	18	0.177107	-0.218719	less	-1	0.174811
FC4	panss_gen	-0.794394	18	0.218658	-0.184042	less	-1	0.209619
FC5	panss_gen	-0.765296	18	0.227007	-0.177517	less	-1	0.216058
FC6	panss_gen	-0.611867	18	0.274139	-0.142742	less	-1	0.249812
FCz	panss_gen	-1.22204	18	0.118727	-0.276785	less	-1	0.114238
Fp1	panss_gen	-0.706952	18	0.244324	-0.164364	less	-1	0.228937
Fp2	panss_gen	-0.591046	18	0.280919	-0.137978	less	-1	0.254362
Fpz	panss_gen	-1.28678	18	0.107237	-0.290242	less	-1	0.0997722
FT7	panss_gen	-0.52992	18	0.301322	-0.12394	less	-1	0.267672
FT8	panss_gen	-0.852358	18	0.202607	-0.196967	less	-1	0.196761
Fz	panss_gen	-0.950052	18	0.177334	-0.218518	less	-1	0.175016
O1	panss_gen	-0.370161	18	0.357791	-0.0869176	less	-1	0.302072
O2	panss_gen	-0.344192	18	0.367345	-0.0808612	less	-1	0.307605
Oz	panss_gen	-0.375708	18	0.355762	-0.0882101	less	-1	0.300888
P1	panss_gen	-0.649912	18	0.261979	-0.151419	less	-1	0.241478
P10	panss_gen	-0.635909	18	0.266419	-0.148229	less	-1	0.244548
P2	panss_gen	-0.501951	18	0.310893	-0.117492	less	-1	0.273737
P3	panss_gen	-0.496042	18	0.312934	-0.116127	less	-1	0.275016
P4	panss_gen	-0.497052	18	0.312584	-0.11636	less	-1	0.274797
P5	panss_gen	-0.482331	18	0.317692	-0.112959	less	-1	0.277981
P6	panss_gen	-0.54408	18	0.296531	-0.127199	less	-1	0.264596
P7	panss_gen	-0.301521	18	0.383237	-0.0708903	less	-1	0.316656
P8	panss_gen	-0.586105	18	0.282541	-0.136847	less	-1	0.255441
P9	panss_gen	-0.881436	18	0.19485	-0.203413	less	-1	0.190297
PO3	panss_gen	-0.43238	18	0.3353	-0.101388	less	-1	0.288746
PO4	panss_gen	-0.578629	18	0.285005	-0.135133	less	-1	0.257072
PO7	panss_gen	-0.415749	18	0.341254	-0.0975259	less	-1	0.292318
PO8	panss_gen	-0.417663	18	0.340567	-0.0979705	less	-1	0.291907
POz	panss_gen	-0.50943	18	0.30832	-0.119217	less	-1	0.272117
Pz	panss_gen	-0.651147	18	0.261589	-0.151701	less	-1	0.241207
T7	panss_gen	-0.313163	18	0.378878	-0.073613	less	-1	0.314191
T8	panss_gen	-0.512168	18	0.30738	-0.119849	less	-1	0.271523
TP7	panss_gen	-0.213344	18	0.416728	-0.0502223	less	-1	0.335196
TP8	panss_gen	-0.250879	18	0.402374	-0.0590297	less	-1	0.327332

## Sheet: panss_neg
S10_PWE_ONE_YEAR_PANSS_Neg
Channel	Clin_Variable	t	df	pvalue	cor	alternative	ci_lower	ci_upper
AF3	panss_neg	-0.796151	18	0.21816	-0.184435	less	-1	0.209229
AF4	panss_neg	-0.956566	18	0.175729	-0.219944	less	-1	0.173564
AF7	panss_neg	-0.498831	18	0.31197	-0.116771	less	-1	0.274412
AF8	panss_neg	-1.13846	18	0.134928	-0.259168	less	-1	0.132928
AFz	panss_neg	-1.20375	18	0.122139	-0.272953	less	-1	0.118327
C1	panss_neg	-0.421932	18	0.339035	-0.0989622	less	-1	0.290991
C2	panss_neg	-0.486912	18	0.316098	-0.114018	less	-1	0.276991
C3	panss_neg	-0.526502	18	0.302484	-0.123153	less	-1	0.268414
C4	panss_neg	-0.667745	18	0.256384	-0.155475	less	-1	0.237562
C5	panss_neg	-0.683986	18	0.251348	-0.159162	less	-1	0.233992
C6	panss_neg	-0.818229	18	0.211963	-0.189369	less	-1	0.204336
CP1	panss_neg	-0.978734	18	0.170342	-0.224786	less	-1	0.168619
CP2	panss_neg	-0.532393	18	0.300482	-0.12451	less	-1	0.267135
CP3	panss_neg	-0.947923	18	0.177861	-0.218051	less	-1	0.175491
CP4	panss_neg	-0.600999	18	0.277667	-0.140257	less	-1	0.252188
CP5	panss_neg	-0.684464	18	0.2512	-0.15927	less	-1	0.233887
CP6	panss_neg	-0.78239	18	0.222078	-0.181353	less	-1	0.212277
CPz	panss_neg	-0.771608	18	0.225179	-0.178935	less	-1	0.214662
Cz	panss_neg	-0.541143	18	0.297522	-0.126524	less	-1	0.265234
F1	panss_neg	-0.768563	18	0.22606	-0.178251	less	-1	0.215336
F2	panss_neg	-0.77158	18	0.225187	-0.178928	less	-1	0.214669
F3	panss_neg	-0.709269	18	0.243622	-0.164888	less	-1	0.228426
F4	panss_neg	-0.774525	18	0.224338	-0.179589	less	-1	0.214017
F5	panss_neg	-0.723959	18	0.239198	-0.168207	less	-1	0.225188
F6	panss_neg	-0.894095	18	0.191535	-0.206211	less	-1	0.187481
F7	panss_neg	-0.950669	18	0.177182	-0.218653	less	-1	0.174879
F8	panss_neg	-0.80443	18	0.215823	-0.186287	less	-1	0.207395
FC1	panss_neg	-0.566662	18	0.288971	-0.132388	less	-1	0.259681
FC2	panss_neg	-0.6183	18	0.272061	-0.144211	less	-1	0.248405
FC3	panss_neg	-0.670238	18	0.255607	-0.156042	less	-1	0.237015
FC4	panss_neg	-0.740145	18	0.234378	-0.171858	less	-1	0.221616
FC5	panss_neg	-0.783058	18	0.221887	-0.181503	less	-1	0.212129
FC6	panss_neg	-0.914914	18	0.186165	-0.210802	less	-1	0.182846
FCz	panss_neg	-0.747881	18	0.232096	-0.173601	less	-1	0.219907
Fp1	panss_neg	-0.626556	18	0.269408	-0.146096	less	-1	0.246597
Fp2	panss_neg	-0.662598	18	0.257992	-0.154305	less	-1	0.238693
Fpz	panss_neg	-1.59435	18	0.0641326	-0.351774	less	-1	0.0314589
FT7	panss_neg	-0.165241	18	0.435298	-0.0389182	less	-1	0.345212
FT8	panss_neg	-0.866922	18	0.198697	-0.200199	less	-1	0.193524
Fz	panss_neg	-0.782666	18	0.221999	-0.181415	less	-1	0.212215
O1	panss_neg	-0.859552	18	0.200669	-0.198564	less	-1	0.195162
O2	panss_neg	-0.948001	18	0.177842	-0.218068	less	-1	0.175473
Oz	panss_neg	-1.37829	18	0.0925032	-0.308971	less	-1	0.0793614
P1	panss_neg	-0.854435	18	0.202046	-0.197428	less	-1	0.196299
P10	panss_neg	-1.12094	18	0.138524	-0.255442	less	-1	0.136845
P2	panss_neg	-0.820928	18	0.211214	-0.189971	less	-1	0.203737
P3	panss_neg	-0.993639	18	0.166785	-0.228033	less	-1	0.165292
P4	panss_neg	-0.783848	18	0.221661	-0.18168	less	-1	0.211954
P5	panss_neg	-0.942766	18	0.179141	-0.216921	less	-1	0.17664
P6	panss_neg	-1.0151	18	0.161756	-0.232693	less	-1	0.160501
P7	panss_neg	-0.559885	18	0.291229	-0.130832	less	-1	0.261157
P8	panss_neg	-1.11737	18	0.139265	-0.254682	less	-1	0.137644
P9	panss_neg	-1.02176	18	0.160215	-0.234138	less	-1	0.159012
PO3	panss_neg	-0.796049	18	0.218188	-0.184413	less	-1	0.209252
PO4	panss_neg	-0.811035	18	0.21397	-0.187763	less	-1	0.205931
PO7	panss_neg	-1.16025	18	0.130553	-0.263787	less	-1	0.128054
PO8	panss_neg	-1.26141	18	0.111631	-0.284989	less	-1	0.105439
POz	panss_neg	-0.853315	18	0.202349	-0.19718	less	-1	0.196548
Pz	panss_neg	-1.22275	18	0.118596	-0.276934	less	-1	0.114079
T7	panss_neg	-0.894974	18	0.191307	-0.206405	less	-1	0.187285
T8	panss_neg	-1.3888	18	0.0909202	-0.311099	less	-1	0.0770209
TP7	panss_neg	-0.80606	18	0.215365	-0.186651	less	-1	0.207034
TP8	panss_neg	-0.766129	18	0.226765	-0.177704	less	-1	0.215874

## Sheet: panss_pos
S10_PWE_ONE_YEAR_PANSS_Pos
Channel	Clin_Variable	t	df	pvalue	cor	alternative	ci_lower	ci_upper
AF3	panss_pos	-1.6446	18	0.0587011	-0.361432	less	-1	0.0204007
AF4	panss_pos	-1.21489	18	0.120053	-0.275288	less	-1	0.115837
AF7	panss_pos	-1.07144	18	0.149064	-0.244853	less	-1	0.147912
AF8	panss_pos	-1.35197	18	0.0965656	-0.303618	less	-1	0.0852277
AFz	panss_pos	-1.46336	18	0.0803063	-0.326067	less	-1	0.0604411
C1	panss_pos	-1.5438	18	0.070018	-0.341942	less	-1	0.0426192
C2	panss_pos	-1.63712	18	0.059484	-0.360001	less	-1	0.0220444
C3	panss_pos	-1.09531	18	0.143911	-0.24997	less	-1	0.142576
C4	panss_pos	-1.04469	18	0.154997	-0.239094	less	-1	0.153891
C5	panss_pos	-0.799781	18	0.217133	-0.185247	less	-1	0.208425
C6	panss_pos	-1.32339	18	0.101136	-0.297775	less	-1	0.0916019
CP1	panss_pos	-1.73209	18	0.0501791	-0.377972	less	-1	0.00124387
CP2	panss_pos	-1.31955	18	0.101761	-0.296989	less	-1	0.092457
CP3	panss_pos	-1.64276	18	0.0588935	-0.361079	less	-1	0.0208062
CP4	panss_pos	-1.34182	18	0.0981684	-0.301548	less	-1	0.0874893
CP5	panss_pos	-1.54351	18	0.0700524	-0.341887	less	-1	0.0426821
CP6	panss_pos	-1.26414	18	0.111153	-0.285554	less	-1	0.10483
CPz	panss_pos	-1.51494	18	0.0735753	-0.33628	less	-1	0.0490045
Cz	panss_pos	-1.47178	18	0.0791746	-0.327741	less	-1	0.0585729
F1	panss_pos	-1.40227	18	0.0889235	-0.31382	less	-1	0.0740227
F2	panss_pos	-1.22087	18	0.118944	-0.276539	less	-1	0.114501
F3	panss_pos	-1.05298	18	0.15314	-0.240882	less	-1	0.152038
F4	panss_pos	-0.926725	18	0.183165	-0.2134	less	-1	0.180215
F5	panss_pos	-1.1908	18	0.124599	-0.270233	less	-1	0.121222
F6	panss_pos	-1.39305	18	0.0902859	-0.311959	less	-1	0.0760741
F7	panss_pos	-0.249982	18	0.402716	-0.0588192	less	-1	0.327521
F8	panss_pos	-1.10102	18	0.142697	-0.251193	less	-1	0.141298
FC1	panss_pos	-1.4151	18	0.0870536	-0.316406	less	-1	0.0711667
FC2	panss_pos	-1.39138	18	0.0905343	-0.311622	less	-1	0.0764455
FC3	panss_pos	-1.14123	18	0.134365	-0.259758	less	-1	0.132307
FC4	panss_pos	-1.34328	18	0.0979372	-0.301846	less	-1	0.0871649
FC5	panss_pos	-0.945609	18	0.178435	-0.217544	less	-1	0.176007
FC6	panss_pos	-0.933033	18	0.181575	-0.214785	less	-1	0.17881
FCz	panss_pos	-1.80589	18	0.0438438	-0.391648	less	-1	-0.0148088
Fp1	panss_pos	-1.43281	18	0.0845256	-0.319963	less	-1	0.0672277
Fp2	panss_pos	-1.40861	18	0.0879956	-0.315099	less	-1	0.0726114
Fpz	panss_pos	-1.62897	18	0.0603475	-0.358439	less	-1	0.0238371
FT7	panss_pos	-0.67847	18	0.253052	-0.157911	less	-1	0.235205
FT8	panss_pos	-0.779338	18	0.222954	-0.180669	less	-1	0.212952
Fz	panss_pos	-1.1043	18	0.142003	-0.251893	less	-1	0.140565
O1	panss_pos	-1.55789	18	0.0683338	-0.344694	less	-1	0.0395051
O2	panss_pos	-0.979591	18	0.170136	-0.224973	less	-1	0.168427
Oz	panss_pos	-0.907641	18	0.18803	-0.209199	less	-1	0.184466
P1	panss_pos	-1.45478	18	0.0814734	-0.324357	less	-1	0.0623461
P10	panss_pos	-1.20348	18	0.12219	-0.272896	less	-1	0.118388
P2	panss_pos	-1.53681	18	0.0708661	-0.340575	less	-1	0.0441646
P3	panss_pos	-1.05936	18	0.151722	-0.242257	less	-1	0.150611
P4	panss_pos	-1.001	18	0.165047	-0.229633	less	-1	0.163648
P5	panss_pos	-1.25063	18	0.113542	-0.282747	less	-1	0.107849
P6	panss_pos	-1.34679	18	0.0973806	-0.302563	less	-1	0.0863813
P7	panss_pos	-1.41369	18	0.0872578	-0.316122	less	-1	0.0714808
P8	panss_pos	-1.23769	18	0.115867	-0.280053	less	-1	0.11074
P9	panss_pos	-0.938032	18	0.180322	-0.215883	less	-1	0.177696
PO3	panss_pos	-1.27738	18	0.108849	-0.288298	less	-1	0.101872
PO4	panss_pos	-1.43243	18	0.0845802	-0.319886	less	-1	0.0673137
PO7	panss_pos	-1.4082	18	0.0880546	-0.315017	less	-1	0.0727015
PO8	panss_pos	-1.07769	18	0.147703	-0.246195	less	-1	0.146516
POz	panss_pos	-1.34025	18	0.0984194	-0.301226	less	-1	0.087841
Pz	panss_pos	-1.12122	18	0.138465	-0.255502	less	-1	0.136782
T7	panss_pos	-0.537529	18	0.298743	-0.125692	less	-1	0.26602
T8	panss_pos	-0.56515	18	0.289474	-0.132041	less	-1	0.26001
TP7	panss_pos	-1.38787	18	0.0910588	-0.310912	less	-1	0.077227
TP8	panss_pos	-1.4963	18	0.0759516	-0.332603	less	-1	0.0531337

## Sheet: panss_total
S10_PWE_ONE_YEAR_PANSS_Total
Channel	Clin_Variable	t	df	pvalue	cor	alternative	ci_lower	ci_upper
AF3	panss_total	-1.40929	18	0.087896	-0.315237	less	-1	0.0724592
AF4	panss_total	-1.22131	18	0.118862	-0.276632	less	-1	0.114401
AF7	panss_total	-0.959431	18	0.175026	-0.220571	less	-1	0.172925
AF8	panss_total	-1.53061	18	0.0716259	-0.339359	less	-1	0.0455366
AFz	panss_total	-1.57429	18	0.0664162	-0.347886	less	-1	0.0358834
C1	panss_total	-1.27496	18	0.109268	-0.287796	less	-1	0.102413
C2	panss_total	-1.24314	18	0.114883	-0.281189	less	-1	0.109522
C3	panss_total	-1.08849	18	0.145369	-0.248511	less	-1	0.1441
C4	panss_total	-0.997001	18	0.16599	-0.228764	less	-1	0.164542
C5	panss_total	-0.865931	18	0.198962	-0.199979	less	-1	0.193745
C6	panss_total	-1.15967	18	0.130668	-0.263664	less	-1	0.128184
CP1	panss_total	-1.48523	18	0.0773934	-0.330411	less	-1	0.0555892
CP2	panss_total	-1.01917	18	0.160813	-0.233576	less	-1	0.159592
CP3	panss_total	-1.47183	18	0.0791681	-0.327751	less	-1	0.0585622
CP4	panss_total	-1.07808	18	0.147617	-0.246279	less	-1	0.146428
CP5	panss_total	-1.31386	18	0.102696	-0.295821	less	-1	0.0937265
CP6	panss_total	-1.09736	18	0.143473	-0.25041	less	-1	0.142117
CPz	panss_total	-1.38531	18	0.0914432	-0.310393	less	-1	0.0777976
Cz	panss_total	-1.23511	18	0.116335	-0.279514	less	-1	0.111318
F1	panss_total	-1.31704	18	0.102173	-0.296473	less	-1	0.093018
F2	panss_total	-1.18746	18	0.125241	-0.269529	less	-1	0.12197
F3	panss_total	-1.1684	18	0.128943	-0.265511	less	-1	0.126231
F4	panss_total	-0.9962	18	0.166179	-0.228589	less	-1	0.16472
F5	panss_total	-1.10885	18	0.141045	-0.252865	less	-1	0.139548
F6	panss_total	-1.35904	18	0.0954598	-0.30506	less	-1	0.0836502
F7	panss_total	-0.402474	18	0.346037	-0.0944401	less	-1	0.295164
F8	panss_total	-1.19008	18	0.124737	-0.27008	less	-1	0.121383
FC1	panss_total	-1.25122	18	0.113437	-0.28287	less	-1	0.107718
FC2	panss_total	-1.21643	18	0.119766	-0.275611	less	-1	0.115492
FC3	panss_total	-1.15295	18	0.132007	-0.262241	less	-1	0.129687
FC4	panss_total	-1.19328	18	0.124126	-0.270753	less	-1	0.120668
FC5	panss_total	-1.02609	18	0.15922	-0.235075	less	-1	0.158045
FC6	panss_total	-0.99821	18	0.165704	-0.229027	less	-1	0.164272
FCz	panss_total	-1.5877	18	0.0648818	-0.350488	less	-1	0.0329243
Fp1	panss_total	-1.1464	18	0.133321	-0.260854	less	-1	0.131151
Fp2	panss_total	-1.09605	18	0.143754	-0.250129	less	-1	0.142411
Fpz	panss_total	-1.87894	18	0.0382726	-0.404936	less	-1	-0.0305943
FT7	panss_total	-0.581309	18	0.28412	-0.135748	less	-1	0.256487
FT8	panss_total	-1.02261	18	0.160019	-0.234322	less	-1	0.158822
Fz	panss_total	-1.17888	18	0.126897	-0.267723	less	-1	0.123887
O1	panss_total	-1.12423	18	0.137842	-0.256143	less	-1	0.136109
O2	panss_total	-0.906403	18	0.188348	-0.208926	less	-1	0.184741
Oz	panss_total	-1.03693	18	0.156748	-0.23742	less	-1	0.155623
P1	panss_total	-1.21442	18	0.12014	-0.27519	less	-1	0.115942
P10	panss_total	-1.19989	18	0.12287	-0.272142	less	-1	0.119191
P2	panss_total	-1.16458	18	0.129696	-0.264703	less	-1	0.127086
P3	panss_total	-1.02704	18	0.159004	-0.235279	less	-1	0.157834
P4	panss_total	-0.927675	18	0.182925	-0.213608	less	-1	0.180004
P5	panss_total	-1.0832	18	0.14651	-0.247376	less	-1	0.145284
P6	panss_total	-1.17867	18	0.126938	-0.267677	less	-1	0.123935
P7	panss_total	-0.924782	18	0.183656	-0.212973	less	-1	0.180648
P8	panss_total	-1.18958	18	0.124834	-0.269975	less	-1	0.121496
P9	panss_total	-1.1624	18	0.130128	-0.264241	less	-1	0.127574
PO3	panss_total	-1.01762	18	0.161171	-0.23324	less	-1	0.159938
PO4	panss_total	-1.15531	18	0.131535	-0.262742	less	-1	0.129158
PO7	panss_total	-1.19459	18	0.123875	-0.271029	less	-1	0.120375
PO8	panss_total	-1.09136	18	0.144755	-0.249125	less	-1	0.143459
POz	panss_total	-1.10054	18	0.142799	-0.25109	less	-1	0.141406
Pz	panss_total	-1.20762	18	0.121412	-0.273764	less	-1	0.117463
T7	panss_total	-0.683185	18	0.251595	-0.15898	less	-1	0.234169
T8	panss_total	-0.951514	18	0.176973	-0.218838	less	-1	0.17469
TP7	panss_total	-0.963173	18	0.174111	-0.221389	less	-1	0.17209
TP8	panss_total	-1.00915	18	0.163138	-0.231403	less	-1	0.161829

## Sheet: baseline_gaf
S10_PWE_BASELINE_GAF
Channel	Clin_Variable	t	df	pvalue	cor	alternative	ci_lower	ci_upper
AF3	gaf	1.25134	18	0.113415	0.282896	greater	-0.107689	1
AF4	gaf	1.04527	18	0.154867	0.239219	greater	-0.153761	1
AF7	gaf	0.90453	18	0.188831	0.208514	greater	-0.185158	1
AF8	gaf	1.11863	18	0.139002	0.254952	greater	-0.13736	1
AFz	gaf	0.856684	18	0.201441	0.197928	greater	-0.195799	1
C1	gaf	1.4576	18	0.0810892	0.324918	greater	-0.0617213	1
C2	gaf	1.4771	18	0.0784663	0.328798	greater	-0.0573928	1
C3	gaf	1.17827	18	0.127016	0.267593	greater	-0.124024	1
C4	gaf	1.23748	18	0.115904	0.28001	greater	-0.110786	1
C5	gaf	0.450048	18	0.329024	0.105485	greater	-0.284945	1
C6	gaf	0.728951	18	0.237705	0.169334	greater	-0.224086	1
CP1	gaf	1.21623	18	0.119803	0.27557	greater	-0.115536	1
CP2	gaf	0.999845	18	0.165319	0.229382	greater	-0.163907	1
CP3	gaf	1.03262	18	0.157729	0.236486	greater	-0.156588	1
CP4	gaf	0.989937	18	0.167663	0.227227	greater	-0.166118	1
CP5	gaf	1.00413	18	0.164313	0.230313	greater	-0.16295	1
CP6	gaf	0.694631	18	0.248078	0.161575	greater	-0.23165	1
CPz	gaf	1.12138	18	0.138431	0.255537	greater	-0.136746	1
Cz	gaf	1.58597	18	0.0650783	0.350152	greater	-0.0333065	1
F1	gaf	1.25505	18	0.112756	0.283666	greater	-0.106862	1
F2	gaf	1.17943	18	0.126791	0.267837	greater	-0.123765	1
F3	gaf	1.32715	18	0.100525	0.298546	greater	-0.0907628	1
F4	gaf	1.43967	18	0.0835627	0.321338	greater	-0.0657029	1
F5	gaf	0.762301	18	0.227877	0.176844	greater	-0.216721	1
F6	gaf	1.40762	18	0.0881391	0.3149	greater	-0.0728304	1
F7	gaf	-0.177217	18	0.569341	-0.041734	greater	-0.414219	1
F8	gaf	0.671966	18	0.255069	0.156434	greater	-0.236635	1
FC1	gaf	1.2662	18	0.110791	0.285982	greater	-0.104369	1
FC2	gaf	1.40707	18	0.0882198	0.314789	greater	-0.0729535	1
FC3	gaf	0.912343	18	0.186823	0.210235	greater	-0.183419	1
FC4	gaf	1.09041	18	0.144958	0.248922	greater	-0.143671	1
FC5	gaf	0.564985	18	0.289529	0.132003	greater	-0.260046	1
FC6	gaf	0.539257	18	0.298159	0.12609	greater	-0.265644	1
FCz	gaf	1.42202	18	0.0860581	0.317798	greater	-0.0696265	1
Fp1	gaf	1.12661	18	0.137352	0.256649	greater	-0.135578	1
Fp2	gaf	0.949488	18	0.177474	0.218394	greater	-0.175142	1
Fpz	gaf	0.937956	18	0.180342	0.215866	greater	-0.177713	1
FT7	gaf	0.91684	18	0.185674	0.211225	greater	-0.182417	1
FT8	gaf	1.07586	18	0.1481	0.245803	greater	-0.146924	1
Fz	gaf	1.54833	18	0.0694731	0.342828	greater	-0.0416182	1
O1	gaf	1.30035	18	0.104942	0.293041	greater	-0.0967421	1
O2	gaf	1.27681	18	0.108949	0.288179	greater	-0.102	1
Oz	gaf	0.445114	18	0.330772	0.104342	greater	-0.286008	1
P1	gaf	1.00553	18	0.163983	0.230618	greater	-0.162636	1
P10	gaf	0.713209	18	0.242431	0.165779	greater	-0.227558	1
P2	gaf	0.825848	18	0.209851	0.191068	greater	-0.202646	1
P3	gaf	0.787611	18	0.220586	0.182523	greater	-0.211121	1
P4	gaf	0.891608	18	0.192184	0.205662	greater	-0.188034	1
P5	gaf	0.511511	18	0.307605	0.119698	greater	-0.271666	1
P6	gaf	0.652458	18	0.261176	0.151999	greater	-0.240919	1
P7	gaf	0.813748	18	0.213212	0.188369	greater	-0.205329	1
P8	gaf	0.572325	18	0.287091	0.133687	greater	-0.258447	1
P9	gaf	1.29794	18	0.105347	0.292544	greater	-0.0972805	1
PO3	gaf	0.556414	18	0.29239	0.130034	greater	-0.261913	1
PO4	gaf	0.842309	18	0.205334	0.194734	greater	-0.198992	1
PO7	gaf	0.702527	18	0.245669	0.163363	greater	-0.229911	1
PO8	gaf	0.248593	18	0.403245	0.0584936	greater	-0.327812	1
POz	gaf	0.565413	18	0.289387	0.132101	greater	-0.259953	1
Pz	gaf	0.925148	18	0.183563	0.213053	greater	-0.180566	1
T7	gaf	0.573945	18	0.286554	0.134059	greater	-0.258093	1
T8	gaf	0.32066	18	0.37608	0.0753654	greater	-0.312602	1
TP7	gaf	-0.319419	18	0.623457	-0.0750752	greater	-0.441548	1
TP8	gaf	0.101947	18	0.459963	0.0240222	greater	-0.358278	1

## Sheet: baseline_mcas
S10_PWE_BASELINE_MCAS
Channel	Clin_Variable	t	df	pvalue	cor	alternative	ci_lower	ci_upper
AF3	mcas	0.646971	18	0.262908	0.15075	greater	-0.242123	1
AF4	mcas	0.762655	18	0.227774	0.176924	greater	-0.216642	1
AF7	mcas	-0.128391	18	0.550369	-0.0302483	greater	-0.404647	1
AF8	mcas	0.282879	18	0.390248	0.0665276	greater	-0.320595	1
AFz	mcas	0.241051	18	0.40612	0.0567247	greater	-0.329395	1
C1	mcas	0.426808	18	0.33729	0.100094	greater	-0.289944	1
C2	mcas	0.678568	18	0.253021	0.157933	greater	-0.235184	1
C3	mcas	0.444124	18	0.331123	0.104112	greater	-0.286221	1
C4	mcas	1.42035	18	0.0862987	0.317461	greater	-0.0699999	1
C5	mcas	-0.197598	18	0.577213	-0.0465239	greater	-0.418187	1
C6	mcas	1.06194	18	0.151151	0.242812	greater	-0.150034	1
CP1	mcas	0.466671	18	0.323167	0.109336	greater	-0.281362	1
CP2	mcas	0.433254	18	0.334989	0.101591	greater	-0.288559	1
CP3	mcas	0.223548	18	0.412813	0.0526178	greater	-0.333063	1
CP4	mcas	0.819794	18	0.211528	0.189718	greater	-0.203989	1
CP5	mcas	0.125571	18	0.450732	0.0295844	greater	-0.353417	1
CP6	mcas	0.959647	18	0.174974	0.220618	greater	-0.172877	1
CPz	mcas	0.229309	18	0.410607	0.05397	greater	-0.331857	1
Cz	mcas	0.905306	18	0.188631	0.208685	greater	-0.184985	1
F1	mcas	0.551619	18	0.293997	0.128933	greater	-0.262956	1
F2	mcas	0.74189	18	0.233862	0.172251	greater	-0.221231	1
F3	mcas	1.04458	18	0.155022	0.23907	greater	-0.153915	1
F4	mcas	1.47101	18	0.0792773	0.327589	greater	-0.0587434	1
F5	mcas	-0.137268	18	0.553829	-0.0323375	greater	-0.406394	1
F6	mcas	0.926462	18	0.183231	0.213342	greater	-0.180274	1
F7	mcas	-0.595238	18	0.720453	-0.138938	greater	-0.492063	1
F8	mcas	0.22673	18	0.411594	0.0533645	greater	-0.332397	1
FC1	mcas	0.465156	18	0.323699	0.108985	greater	-0.281689	1
FC2	mcas	0.810319	18	0.21417	0.187603	greater	-0.20609	1
FC3	mcas	0.105007	18	0.458766	0.0247428	greater	-0.357649	1
FC4	mcas	0.804745	18	0.215734	0.186357	greater	-0.207325	1
FC5	mcas	0.0386993	18	0.484778	0.00912113	greater	-0.3712	1
FC6	mcas	0.607842	18	0.275443	0.141822	greater	-0.250692	1
FCz	mcas	0.44379	18	0.331242	0.104035	greater	-0.286293	1
Fp1	mcas	0.460385	18	0.325377	0.10788	greater	-0.282718	1
Fp2	mcas	0.502552	18	0.310686	0.11763	greater	-0.273607	1
Fpz	mcas	0.254811	18	0.400879	0.0599515	greater	-0.326506	1
FT7	mcas	-0.29558	18	0.614533	-0.0695003	greater	-0.437026	1
FT8	mcas	0.701571	18	0.245959	0.163146	greater	-0.230122	1
Fz	mcas	1.23487	18	0.116378	0.279465	greater	-0.11137	1
O1	mcas	1.19253	18	0.124269	0.270596	greater	-0.120836	1
O2	mcas	0.916818	18	0.18568	0.211221	greater	-0.182422	1
Oz	mcas	0.759175	18	0.228788	0.176141	greater	-0.217412	1
P1	mcas	0.742775	18	0.233601	0.172451	greater	-0.221035	1
P10	mcas	0.727114	18	0.238254	0.16892	greater	-0.224492	1
P2	mcas	0.543085	18	0.296867	0.12697	greater	-0.264812	1
P3	mcas	0.605453	18	0.276218	0.141275	greater	-0.251215	1
P4	mcas	1.16047	18	0.13051	0.263833	greater	-0.128005	1
P5	mcas	0.283028	18	0.390192	0.0665623	greater	-0.320563	1
P6	mcas	0.98182	18	0.169601	0.225459	greater	-0.16793	1
P7	mcas	0.477789	18	0.319276	0.111909	greater	-0.278962	1
P8	mcas	0.785956	18	0.221059	0.182152	greater	-0.211487	1
P9	mcas	1.35161	18	0.0966212	0.303546	greater	-0.0853067	1
PO3	mcas	0.247558	18	0.403639	0.058251	greater	-0.32803	1
PO4	mcas	0.553207	18	0.293464	0.129298	greater	-0.26261	1
PO7	mcas	0.570381	18	0.287735	0.133241	greater	-0.25887	1
PO8	mcas	0.267033	18	0.396239	0.0628161	greater	-0.323935	1
POz	mcas	0.58571	18	0.282671	0.136756	greater	-0.255527	1
Pz	mcas	0.822516	18	0.210773	0.190325	greater	-0.203385	1
T7	mcas	-0.133462	18	0.552346	-0.0314418	greater	-0.405645	1
T8	mcas	0.214236	18	0.416386	0.0504317	greater	-0.33501	1
TP7	mcas	-0.787335	18	0.779335	-0.182461	greater	-0.525178	1
TP8	mcas	-0.0141187	18	0.505555	-0.00332779	greater	-0.381884	1

[truncated: 6 more sheets: baseline_madrs, baseline_ymrs, baseline_panss_gen, baseline_panss_neg, baseline_panss_pos, baseline_panss_total]
