# Supplementary material for: Uncovering key predictive channels and clinical variables in the gamma band auditory steady-state response in early-stage psychosis: a longitudinal study
Source: Acta Neuropsychiatr. 2024 Dec 9;37:e1. doi: 10.1017/neu.2024.60 (PMC13130324; doi:10.1017/neu.2024.60)
Supplement: Holton et al. supplementary material 2 — Holton et al. supplementary material [file S0924270824000607sup002.xlsx]

## Sheet: clinical_baseline_12m
S11_Clinical_Baseline_12m_Correlations
variable	t	df	pvalue	cor	alternative	ci_lower	ci_upper
gaf	4.06109	13	0.00134801	0.747803	two.sided	0.381795	0.911063
mcas	5.22888	15	0.000101967	0.803577	two.sided	0.526149	0.92641
madrs	3.0351	15	0.00835343	0.616821	two.sided	0.193562	0.846502
ymrs	1.7561	15	0.0994628	0.412955	two.sided	-0.0844519	0.745608
panss_gen	1.35088	15	0.196762	0.329336	two.sided	-0.179764	0.699288
panss_neg	0.20332	15	0.841617	0.0524249	two.sided	-0.439289	0.519968
panss_pos	1.55691	15	0.140335	0.372985	two.sided	-0.131177	0.723861
panss_total	1.19229	15	0.251668	0.294222	two.sided	-0.217128	0.678864
