# Supplementary material for: Uncovering key predictive channels and clinical variables in the gamma band auditory steady-state response in early-stage psychosis: a longitudinal study
Source: Acta Neuropsychiatr. 2024 Dec 9;37:e1. doi: 10.1017/neu.2024.60 (PMC13130324; doi:10.1017/neu.2024.60)
Supplement: Holton et al. supplementary material 5 — Holton et al. supplementary material [file S0924270824000607sup005.xlsx]

## Sheet: PLF
S3_PLF	estimate	estimate1	estimate2	statistic	p.value	parameter	conf.low	conf.high	method	alternative
T8	0.0717174	0.269217	0.1975	3.06808	0.00137288	104.214	0.0329235	Inf	Welch Two Sample t-test	greater
T7	0.0751804	0.286155	0.210975	3.01742	0.00158098	111.004	0.0338532	Inf	Welch Two Sample t-test	greater
FT8	0.0661355	0.307473	0.241338	2.87224	0.00244631	109.839	0.0279393	Inf	Welch Two Sample t-test	greater
F7	0.0505839	0.297052	0.246468	2.47956	0.00726412	121.204	0.0167699	Inf	Welch Two Sample t-test	greater
FC6	0.060645	0.364912	0.304267	2.47815	0.00733748	113.771	0.0200618	Inf	Welch Two Sample t-test	greater
AF8	0.0499086	0.309199	0.25929	2.39879	0.00901279	117.268	0.0154137	Inf	Welch Two Sample t-test	greater
F8	0.0523205	0.311982	0.259662	2.36592	0.00982091	116.136	0.0156533	Inf	Welch Two Sample t-test	greater
CP5	0.0618203	0.327552	0.265731	2.3553	0.0100691	119.414	0.0183097	Inf	Welch Two Sample t-test	greater
FT7	0.0537445	0.2915	0.237755	2.3385	0.0105577	113.254	0.01563	Inf	Welch Two Sample t-test	greater
F6	0.0559628	0.361324	0.305361	2.31489	0.0111999	114.593	0.0158741	Inf	Welch Two Sample t-test	greater
Fpz	0.0515598	0.376902	0.325343	2.21331	0.0143507	124.3	0.0129546	Inf	Welch Two Sample t-test	greater
C5	0.0559194	0.357138	0.301219	2.11771	0.0181462	118.357	0.0121434	Inf	Welch Two Sample t-test	greater
AF7	0.0461751	0.305466	0.25929	2.11602	0.0182255	117.667	0.00999682	Inf	Welch Two Sample t-test	greater
C6	0.0556176	0.348634	0.293016	2.10329	0.0188242	113.583	0.0117648	Inf	Welch Two Sample t-test	greater
P7	0.046336	0.247328	0.200992	1.89318	0.0303159	125.8	0.00577907	Inf	Welch Two Sample t-test	greater
C1	0.0474166	0.4135	0.366083	1.88188	0.0310963	124.184	0.00566077	Inf	Welch Two Sample t-test	greater
AF4	0.0430425	0.390865	0.347822	1.8582	0.0327784	121.683	0.00464963	Inf	Welch Two Sample t-test	greater
CP3	0.0481441	0.362517	0.314373	1.82979	0.0348606	122.068	0.00453499	Inf	Welch Two Sample t-test	greater
F2	0.04315	0.428945	0.385795	1.82692	0.0350561	124.274	0.00400834	Inf	Welch Two Sample t-test	greater
F4	0.0442543	0.407129	0.362875	1.79957	0.0372187	120.185	0.00349051	Inf	Welch Two Sample t-test	greater
FC5	0.0445342	0.352914	0.30838	1.79007	0.0380097	117.443	0.00328739	Inf	Welch Two Sample t-test	greater
FC3	0.0435583	0.407034	0.363476	1.78637	0.038266	121.529	0.00314271	Inf	Welch Two Sample t-test	greater
P5	0.0463993	0.280776	0.234377	1.77579	0.0390926	125.797	0.00310238	Inf	Welch Two Sample t-test	greater
CP1	0.0458314	0.374741	0.32891	1.75231	0.041107	122.928	0.00248381	Inf	Welch Two Sample t-test	greater
FC4	0.0440611	0.407919	0.363857	1.75091	0.0412628	119.561	0.00234574	Inf	Welch Two Sample t-test	greater
C4	0.0451571	0.385907	0.34075	1.74063	0.0421438	121.153	0.00215586	Inf	Welch Two Sample t-test	greater
AFz	0.0408504	0.418823	0.377972	1.72388	0.043612	123.914	0.001579	Inf	Welch Two Sample t-test	greater
F1	0.0404433	0.420793	0.38035	1.6994	0.0458748	124.092	0.00100365	Inf	Welch Two Sample t-test	greater
FC2	0.0401221	0.429754	0.389632	1.66601	0.0491298	122.802	0.000208488	Inf	Welch Two Sample t-test	greater
F5	0.0394578	0.344466	0.305008	1.6628	0.0495296	115.735	0.000110822	Inf	Welch Two Sample t-test	greater
F3	0.0395967	0.398569	0.358972	1.65206	0.0505315	123.454	-0.000125285	Inf	Welch Two Sample t-test	greater
C3	0.0414859	0.397207	0.355721	1.61736	0.0541835	122.743	-0.001026	Inf	Welch Two Sample t-test	greater
C2	0.0398896	0.408676	0.368787	1.59064	0.0571337	122.482	-0.0016738	Inf	Welch Two Sample t-test	greater
CP6	0.0412271	0.307912	0.266685	1.55496	0.0612818	121.174	-0.00271936	Inf	Welch Two Sample t-test	greater
FCz	0.0357913	0.437397	0.401605	1.51039	0.0667385	124.541	-0.00347846	Inf	Welch Two Sample t-test	greater
FC1	0.0353203	0.423759	0.388438	1.48038	0.0706603	123.356	-0.00422104	Inf	Welch Two Sample t-test	greater
AF3	0.0352375	0.380638	0.3454	1.47908	0.0708792	119.103	-0.00425652	Inf	Welch Two Sample t-test	greater
Fz	0.0341125	0.429488	0.395375	1.45888	0.0735475	125.614	-0.00463441	Inf	Welch Two Sample t-test	greater
Cz	0.0344224	0.41345	0.379028	1.40283	0.081584	123.871	-0.00624278	Inf	Welch Two Sample t-test	greater
CP2	0.0354821	0.368257	0.332775	1.32909	0.0931416	122.684	-0.00876375	Inf	Welch Two Sample t-test	greater
PO7	0.0309382	0.217431	0.186493	1.31914	0.0947447	127.389	-0.00792174	Inf	Welch Two Sample t-test	greater
CPz	0.0346871	0.37881	0.344123	1.31088	0.0961681	123.171	-0.00916701	Inf	Welch Two Sample t-test	greater
CP4	0.0347525	0.34608	0.311328	1.30521	0.0971431	121.554	-0.00937965	Inf	Welch Two Sample t-test	greater
P3	0.0342858	0.302431	0.268145	1.25443	0.106008	125.508	-0.0110052	Inf	Welch Two Sample t-test	greater
P1	0.0340259	0.310741	0.276715	1.238	0.109027	124.017	-0.0115224	Inf	Welch Two Sample t-test	greater
P4	0.0325618	0.291326	0.258764	1.17951	0.120221	124.61	-0.0131865	Inf	Welch Two Sample t-test	greater
P8	0.0288514	0.243396	0.214545	1.14138	0.127983	120.975	-0.0130474	Inf	Welch Two Sample t-test	greater
P10	0.0288825	0.239023	0.210141	1.02536	0.153706	111.537	-0.0178381	Inf	Welch Two Sample t-test	greater
PO3	0.0261166	0.262948	0.236832	0.984906	0.163273	126.785	-0.0178208	Inf	Welch Two Sample t-test	greater
P6	0.0238439	0.26162	0.237776	0.922311	0.179079	123.964	-0.0189996	Inf	Welch Two Sample t-test	greater
P2	0.0251775	0.300182	0.275004	0.919639	0.179775	123.804	-0.0201942	Inf	Welch Two Sample t-test	greater
POz	0.0232762	0.265052	0.241776	0.861151	0.195394	126.149	-0.0215117	Inf	Welch Two Sample t-test	greater
Pz	0.0202854	0.3175	0.297215	0.737768	0.231024	124.071	-0.025281	Inf	Welch Two Sample t-test	greater
PO4	0.0180421	0.253891	0.235849	0.681885	0.248279	126.526	-0.0258003	Inf	Welch Two Sample t-test	greater
Oz	0.0157183	0.216207	0.200489	0.65918	0.255482	128	-0.0237895	Inf	Welch Two Sample t-test	greater
O1	0.0140877	0.208276	0.194188	0.598186	0.275386	127.974	-0.0249323	Inf	Welch Two Sample t-test	greater
P9	0.0148116	0.234155	0.219344	0.530576	0.298317	127.653	-0.0314419	Inf	Welch Two Sample t-test	greater
PO8	0.0119391	0.211033	0.199094	0.50855	0.305973	127.567	-0.0269593	Inf	Welch Two Sample t-test	greater
O2	0.00823659	0.20732	0.199083	0.350988	0.363087	127.861	-0.0306447	Inf	Welch Two Sample t-test	greater

## Sheet: PWE
S3_PWE	estimate	estimate1	estimate2	statistic	p.value	parameter	conf.low	conf.high	method	alternative
F4	0.467522	1.13898	0.671458	2.32932	0.0111865	79.7695	0.133501	Inf	Welch Two Sample t-test	greater
Fz	0.413144	1.08995	0.676806	2.21075	0.0149608	79.65	0.102137	Inf	Welch Two Sample t-test	greater
F3	0.356312	0.94719	0.590878	2.20734	0.015039	82.19	0.0877707	Inf	Welch Two Sample t-test	greater
C4	0.401615	0.913816	0.512201	2.20433	0.0152332	77.5478	0.0983097	Inf	Welch Two Sample t-test	greater
Fpz	0.515307	1.14023	0.62492	2.17087	0.0168582	62.997	0.119035	Inf	Welch Two Sample t-test	greater
AF4	0.45735	1.16906	0.711713	2.1137	0.0189027	76.3841	0.0970768	Inf	Welch Two Sample t-test	greater
FC4	0.411217	1.08321	0.671995	2.111	0.0189907	77.8596	0.0869457	Inf	Welch Two Sample t-test	greater
AFz	0.404198	1.08541	0.681217	2.07908	0.0206919	68.0083	0.0800027	Inf	Welch Two Sample t-test	greater
F6	0.441659	1.12469	0.683032	2.06029	0.0213344	78.8625	0.0848645	Inf	Welch Two Sample t-test	greater
F2	0.393419	1.12491	0.731493	2.04708	0.0220247	77.2809	0.0734665	Inf	Welch Two Sample t-test	greater
Cz	0.356803	0.934915	0.578111	1.99601	0.0247079	78.161	0.0592454	Inf	Welch Two Sample t-test	greater
AF8	0.541232	1.20004	0.658806	1.97374	0.0263929	63.2133	0.0834773	Inf	Welch Two Sample t-test	greater
FC2	0.362914	1.05884	0.695923	1.94601	0.02763	77.9086	0.0524711	Inf	Welch Two Sample t-test	greater
O2	0.270102	0.574352	0.30425	1.92825	0.028915	70.882	0.0366458	Inf	Welch Two Sample t-test	greater
P4	0.306799	0.629869	0.323069	1.9143	0.0297405	73.3801	0.0398127	Inf	Welch Two Sample t-test	greater
Pz	0.309292	0.665276	0.355984	1.91079	0.0300349	70.9934	0.039526	Inf	Welch Two Sample t-test	greater
F1	0.334068	1.028	0.693932	1.90508	0.0301713	80.4647	0.0422726	Inf	Welch Two Sample t-test	greater
AF7	0.312603	0.855493	0.54289	1.89657	0.0310232	69.4201	0.037822	Inf	Welch Two Sample t-test	greater
FC6	0.369071	0.973759	0.604688	1.89023	0.0311843	79.565	0.0441266	Inf	Welch Two Sample t-test	greater
FC3	0.318225	0.941534	0.623309	1.86671	0.0327874	80.6697	0.0345637	Inf	Welch Two Sample t-test	greater
FCz	0.333651	1.0573	0.723651	1.85861	0.0335256	74.1531	0.0346367	Inf	Welch Two Sample t-test	greater
P3	0.286558	0.613138	0.32658	1.85388	0.0338492	74.8234	0.0291216	Inf	Welch Two Sample t-test	greater
T7	0.247916	0.514636	0.26672	1.8457	0.0345473	71.1803	0.0240643	Inf	Welch Two Sample t-test	greater
F8	0.424119	1.03903	0.614914	1.83912	0.0349009	76.0405	0.0401207	Inf	Welch Two Sample t-test	greater
T8	0.295121	0.651386	0.356265	1.8299	0.0356568	73.6089	0.0264626	Inf	Welch Two Sample t-test	greater
C2	0.331132	0.936296	0.605164	1.82005	0.0363086	77.4036	0.0282495	Inf	Welch Two Sample t-test	greater
C3	0.302532	0.850672	0.54814	1.81606	0.036399	87.2034	0.0255781	Inf	Welch Two Sample t-test	greater
CP4	0.3138	0.751934	0.438134	1.81975	0.0364374	73.4044	0.0265334	Inf	Welch Two Sample t-test	greater
C6	0.325115	0.806824	0.481709	1.79894	0.0379666	77.2684	0.0242396	Inf	Welch Two Sample t-test	greater
C1	0.306117	0.906017	0.5999	1.78068	0.0393865	79.7602	0.0200265	Inf	Welch Two Sample t-test	greater
FC1	0.312999	1.00072	0.687725	1.77997	0.0394097	81.2605	0.0204237	Inf	Welch Two Sample t-test	greater
AF3	0.320638	0.962552	0.641913	1.76338	0.0408027	81.0394	0.0180937	Inf	Welch Two Sample t-test	greater
CP6	0.288332	0.655463	0.367131	1.75878	0.0413608	74.5076	0.0152811	Inf	Welch Two Sample t-test	greater
P1	0.277946	0.638207	0.360261	1.75457	0.0417742	72.6689	0.0140157	Inf	Welch Two Sample t-test	greater
P2	0.281496	0.645568	0.364072	1.75264	0.0419468	72.4651	0.0138905	Inf	Welch Two Sample t-test	greater
P7	0.228867	0.461345	0.232477	1.75018	0.0422002	71.1295	0.0109343	Inf	Welch Two Sample t-test	greater
Fp2	0.269066	1.08635	0.81728	1.73532	0.0426236	120.159	0.0120461	Inf	Welch Two Sample t-test	greater
CP1	0.287601	0.776569	0.488967	1.73343	0.0435342	76.1336	0.0113337	Inf	Welch Two Sample t-test	greater
PO8	0.240869	0.546587	0.305717	1.71589	0.0453488	68.5762	0.00680946	Inf	Welch Two Sample t-test	greater
P10	0.239449	0.476241	0.236791	1.69696	0.0471623	67.2982	0.00411315	Inf	Welch Two Sample t-test	greater
O1	0.220312	0.491889	0.271577	1.69524	0.0472008	71.1483	0.00372857	Inf	Welch Two Sample t-test	greater
PO4	0.258839	0.574915	0.316076	1.68568	0.0481439	70.352	0.00289906	Inf	Welch Two Sample t-test	greater
POz	0.258959	0.585379	0.326421	1.6825	0.0484515	70.3809	0.00241794	Inf	Welch Two Sample t-test	greater
CPz	0.283478	0.799862	0.516384	1.6764	0.0490131	71.5304	0.00168436	Inf	Welch Two Sample t-test	greater
P6	0.260562	0.574575	0.314013	1.67033	0.0496101	71.6123	0.000610808	Inf	Welch Two Sample t-test	greater
CP2	0.289984	0.788021	0.498037	1.66673	0.0498641	75.1964	0.000236526	Inf	Welch Two Sample t-test	greater
FT8	0.339582	0.856594	0.517012	1.63627	0.0528868	78.7456	-0.00584478	Inf	Welch Two Sample t-test	greater
P8	0.238154	0.513542	0.275388	1.62244	0.054601	70.0451	-0.00652619	Inf	Welch Two Sample t-test	greater
CP3	0.25776	0.732793	0.475033	1.59542	0.0572703	80.4447	-0.0110832	Inf	Welch Two Sample t-test	greater
PO3	0.237784	0.557879	0.320095	1.59137	0.0579787	71.2003	-0.0112321	Inf	Welch Two Sample t-test	greater
P5	0.228404	0.544672	0.316268	1.58571	0.0585258	74.2989	-0.0115099	Inf	Welch Two Sample t-test	greater
FT7	0.202208	0.536552	0.334344	1.58246	0.0588341	76.528	-0.0105478	Inf	Welch Two Sample t-test	greater
F7	0.172213	0.543621	0.371408	1.54956	0.0626113	79.4533	-0.0127478	Inf	Welch Two Sample t-test	greater
Oz	0.207434	0.525661	0.318227	1.54376	0.0634099	75.6429	-0.0163242	Inf	Welch Two Sample t-test	greater
PO7	0.196161	0.469632	0.273471	1.54487	0.0634318	70.38	-0.0154819	Inf	Welch Two Sample t-test	greater
CP5	0.214574	0.600741	0.386167	1.45941	0.0741779	80.2632	-0.0300898	Inf	Welch Two Sample t-test	greater
F5	0.194895	0.73169	0.536795	1.44745	0.0757624	83.3142	-0.0290709	Inf	Welch Two Sample t-test	greater
Fp1	0.16983	0.869276	0.699446	1.39464	0.0827723	127.697	-0.0319324	Inf	Welch Two Sample t-test	greater
FC5	0.202069	0.710207	0.508138	1.38165	0.085392	83.0875	-0.041207	Inf	Welch Two Sample t-test	greater
P9	0.134991	0.346268	0.211277	1.34464	0.0912735	79.875	-0.0320765	Inf	Welch Two Sample t-test	greater
C5	0.201312	0.682269	0.480957	1.34099	0.0917537	84.7096	-0.0483464	Inf	Welch Two Sample t-test	greater
TP8	0.081235	0.373082	0.291847	1.26142	0.104799	120.353	-0.0255149	Inf	Welch Two Sample t-test	greater
TP7	0.0292438	0.305103	0.275859	0.58255	0.280614	127.125	-0.0539333	Inf	Welch Two Sample t-test	greater
