# Supplementary material for: Uncovering key predictive channels and clinical variables in the gamma band auditory steady-state response in early-stage psychosis: a longitudinal study
Source: Acta Neuropsychiatr. 2024 Dec 9;37:e1. doi: 10.1017/neu.2024.60 (PMC13130324; doi:10.1017/neu.2024.60)
Supplement: Holton et al. supplementary material 6 — Holton et al. supplementary material [file S0924270824000607sup006.xlsx]

## Sheet: PLF
S4_PLF_Algorithm	F1	AccOverall	AccLowerCI	AccUpperCI	AccBal	AUC	RMSE	Sens	Spec	PPV	NPV
Random_Forest_Original	0.69 (NA)	0.64 (NA)	0.425 (NA)	0.82 (NA)	0.63 (NA)	0.63 (NA)	0.6 (NA)	0.714 (NA)	0.545 (NA)	0.667 (NA)	0.6 (NA)
Random_Forest_Labels	0.538 (0.095)	0.538 (0.063)	0.331 (0.057)	0.736 (0.054)	0.544 (0.058)	0.544 (0.058)	0.678 (0.046)	0.493 (0.116)	0.595 (0.075)	0.603 (0.066)	0.484 (0.057)
Ridge_Original	0.645 (NA)	0.56 (NA)	0.349 (NA)	0.756 (NA)	0.539 (NA)	0.539 (NA)	0.663 (NA)	0.714 (NA)	0.364 (NA)	0.588 (NA)	0.5 (NA)
Ridge_Labels	0.685 (0.111)	0.616 (0.046)	0.403 (0.043)	0.801 (0.037)	0.592 (0.036)	0.592 (0.036)	0.619 (0.036)	0.789 (0.174)	0.395 (0.154)	0.627 (0.022)	NaN (NA)
Gaussian_Radial_Original	0.571 (NA)	0.52 (NA)	0.313 (NA)	0.722 (NA)	0.513 (NA)	0.513 (NA)	0.693 (NA)	0.571 (NA)	0.455 (NA)	0.571 (NA)	0.455 (NA)
Gaussian_Radial_Labels	0.664 (0.037)	0.614 (0.03)	0.4 (0.028)	0.8 (0.024)	0.604 (0.028)	0.604 (0.028)	0.621 (0.023)	0.686 (0.063)	0.523 (0.05)	0.646 (0.023)	0.569 (0.038)
SVM_Radial_Original	0.643 (NA)	0.6 (NA)	0.387 (NA)	0.789 (NA)	0.594 (NA)	0.594 (NA)	0.632 (NA)	0.643 (NA)	0.545 (NA)	0.643 (NA)	0.545 (NA)
SVM_Radial_Labels	0.509 (0.127)	0.556 (0.059)	0.347 (0.054)	0.751 (0.05)	0.572 (0.05)	0.572 (0.05)	0.665 (0.045)	0.439 (0.163)	0.705 (0.114)	0.655 (0.07)	0.504 (0.049)
Naive_Bayes_Original	0.667 (NA)	0.6 (NA)	0.387 (NA)	0.789 (NA)	0.584 (NA)	0.584 (NA)	0.632 (NA)	0.714 (NA)	0.455 (NA)	0.625 (NA)	0.556 (NA)
Naive_Bayes_Labels	0.604 (0.019)	0.58 (0.024)	0.368 (0.023)	0.772 (0.02)	0.581 (0.027)	0.581 (0.027)	0.648 (0.019)	0.571 (0.023)	0.591 (0.055)	0.641 (0.029)	0.519 (0.025)

## Sheet: PWE
S4_PWE_Algorithm	F1	AccOverall	AccLowerCI	AccUpperCI	AccBal	AUC	RMSE	Sens	Spec	PPV	NPV
Random_Forest_Original	0.385 (NA)	0.36 (NA)	0.18 (NA)	0.575 (NA)	0.36 (NA)	0.36 (NA)	0.8 (NA)	0.357 (NA)	0.364 (NA)	0.417 (NA)	0.308 (NA)
Random_Forest_Labels	0.591 (0.062)	0.488 (0.053)	0.286 (0.046)	0.693 (0.047)	0.463 (0.05)	0.463 (0.05)	0.715 (0.037)	0.671 (0.117)	0.255 (0.105)	0.533 (0.035)	0.379 (0.101)
Ridge_Original	0.563 (NA)	0.44 (NA)	0.244 (NA)	0.651 (NA)	0.412 (NA)	0.412 (NA)	0.748 (NA)	0.643 (NA)	0.182 (NA)	0.5 (NA)	0.286 (NA)
Ridge_Labels	0.437 (0.097)	0.448 (0.044)	0.251 (0.037)	0.657 (0.041)	0.455 (0.039)	0.455 (0.039)	0.742 (0.029)	0.396 (0.119)	0.514 (0.095)	0.5 (0.064)	0.4 (0.038)
Gaussian_Radial_Original	0.645 (NA)	0.56 (NA)	0.349 (NA)	0.756 (NA)	0.539 (NA)	0.539 (NA)	0.663 (NA)	0.714 (NA)	0.364 (NA)	0.588 (NA)	0.5 (NA)
Gaussian_Radial_Labels	0.531 (0.066)	0.472 (0.06)	0.272 (0.052)	0.679 (0.054)	0.463 (0.061)	0.463 (0.061)	0.725 (0.042)	0.539 (0.097)	0.386 (0.114)	0.529 (0.06)	0.396 (0.067)
SVM_Radial_Original	0.581 (NA)	0.48 (NA)	0.278 (NA)	0.687 (NA)	0.458 (NA)	0.458 (NA)	0.721 (NA)	0.643 (NA)	0.273 (NA)	0.529 (NA)	0.375 (NA)
SVM_Radial_Labels	0.386 (0.088)	0.404 (0.048)	0.215 (0.039)	0.616 (0.046)	0.412 (0.046)	0.412 (0.046)	0.771 (0.031)	0.343 (0.1)	0.482 (0.089)	0.452 (0.074)	0.366 (0.034)
Naive_Bayes_Original	0.533 (NA)	0.44 (NA)	0.244 (NA)	0.651 (NA)	0.422 (NA)	0.422 (NA)	0.748 (NA)	0.571 (NA)	0.273 (NA)	0.5 (NA)	0.333 (NA)
Naive_Bayes_Labels	0.528 (0.016)	0.436 (0.012)	0.241 (0.01)	0.647 (0.012)	0.419 (0.011)	0.419 (0.011)	0.751 (0.008)	0.564 (0.022)	0.273 (0)	0.497 (0.01)	0.33 (0.01)
