# Supplementary material for: Uncovering key predictive channels and clinical variables in the gamma band auditory steady-state response in early-stage psychosis: a longitudinal study
Source: Acta Neuropsychiatr. 2024 Dec 9;37:e1. doi: 10.1017/neu.2024.60 (PMC13130324; doi:10.1017/neu.2024.60)
Supplement: Holton et al. supplementary material 7 — Holton et al. supplementary material [file S0924270824000607sup007.xlsx]

## Sheet: PLF
S5_PLF_Channel	Rank_Ttest	Rank_RF	Rank_GaussianRad	Rank_Ridge	Rank_SVM_Rad	Rank_Naive_Bayes	Avg_Rank
T8	1	17	2	1	2	2	1
CP5	8	3	3	5	3	3	2
FT8	3	7	4	4	4	4	3
T7	2	34	1	2	1	1	4
P7	15	10	5	6	5	5	5
FC6	5	12	10	8	10	10	6
F7	4	13	8	30	8	8	7
P5	23	19	6	13	6	6	8
CP1	24	4	13	16	13	13	9
PO7	41	23	7	14	7	7	10
F2	19	9	18	22	18	18	11
FC5	21	18	19	10	19	19	12
F8	7	1	16	53	16	16	13
F6	10	37	14	20	14	14	14
FT7	9	33	9	42	9	9	15
Fpz	11	50	15	11	15	15	16
C1	16	54	11	17	11	11	17
C6	14	2	17	55	17	17	18
F5	30	6	28	12	28	28	19
CP3	18	58	12	24	12	12	20
FC3	22	24	21	51	21	21	21
C5	12	44	20	45	20	20	22
F1	28	39	24	27	24	24	23
AF4	17	15	31	43	31	31	24
C2	33	14	27	46	27	27	25
AF8	6	28	41	19	41	41	26
C4	26	22	29	41	29	29	27
CP6	34	21	22	59	22	22	28
O1	56	11	33	18	33	33	29
FC2	29	53	26	25	26	26	30
P3	44	30	25	37	25	25	31
AF7	13	48	23	58	23	23	32
F4	20	45	39	28	39	39	33
C3	32	40	38	33	38	38	34
PO3	49	25	36	38	36	36	35
FC4	25	42	35	49	35	35	36
FC1	36	46	30	52	30	30	37
P1	45	43	34	39	34	34	38
Cz	39	26	40	48	40	40	39
CPz	42	20	47	32	47	47	40
AFz	27	35	43	47	43	43	41
POz	52	8	52	26	52	52	42
CP2	40	56	37	36	37	37	43
AF3	37	51	51	9	51	51	44
CP4	43	41	44	34	44	44	45
P4	46	52	32	57	32	32	46
F3	31	55	45	31	45	45	47
P2	51	36	50	15	50	50	48
Fz	38	16	48	56	48	48	49
FCz	35	59	42	35	42	42	50
P10	48	5	59	40	59	59	51
O2	59	31	53	23	53	53	52
Pz	53	47	57	3	57	57	53
P6	50	49	49	29	49	49	54
PO4	54	27	58	21	58	58	55
Oz	55	38	46	54	46	46	56
P9	57	57	56	7	56	56	57
P8	47	32	54	50	54	54	58
PO8	58	29	55	44	55	55	59

## Sheet: PWE
S5_PWE_Channel	Rank_Ttest	Rank_RF	Rank_GaussianRad	Rank_Ridge	Rank_SVM_Rad	Rank_Naive_Bayes	Avg_Rank
F4	1	6	1	1	1	1	1
Fz	2	7	2	12	2	2	2
F6	9	3	3	9	3	3	3
T8	25	2	5	7	5	5	4
C4	4	22	7	8	7	7	5
F3	3	23	8	10	8	8	6
Fp2	37	13	6	6	6	6	7
T7	23	1	11	18	11	11	8
AF4	6	14	14	14	14	14	9
Fpz	5	11	20	3	20	20	10
O2	14	21	19	2	19	19	11
AF8	12	10	16	29	16	16	12
FC6	19	17	13	36	13	13	13
F8	24	4	21	32	21	21	14
F2	10	46	17	22	17	17	15
FC4	7	54	18	16	18	18	16
Fp1	58	18	4	44	4	4	17
C3	27	29	9	51	9	9	18
P4	15	55	10	37	10	10	19
Cz	11	58	12	39	12	12	20
AFz	8	32	32	21	32	32	21
P3	22	41	15	49	15	15	22
FC2	13	57	22	38	22	22	23
F5	57	16	29	17	29	29	24
Pz	16	53	23	42	23	23	25
AF3	32	19	38	24	38	38	26
AF7	18	33	39	31	39	39	27
FC3	20	56	26	47	26	26	28
F7	53	9	40	20	40	40	29
O1	41	20	36	35	36	36	30
C2	26	35	28	62	28	28	31
C1	30	61	24	45	24	24	32
C5	61	48	30	11	30	30	33
C6	29	37	31	54	31	31	34
FC1	31	63	25	48	25	25	35
F1	17	60	27	60	27	27	36
CP5	56	24	42	13	42	42	37
FCz	21	42	37	55	37	37	38
FT8	47	26	33	59	33	33	39
Oz	54	12	48	23	48	48	40
CP3	49	43	41	19	41	41	41
CP1	38	59	34	41	34	34	42
FC5	59	27	47	15	47	47	43
CP4	28	49	35	61	35	35	44
CP6	33	36	43	50	43	43	45
CPz	44	30	51	26	51	51	46
P1	34	31	45	58	45	45	47
TP8	62	5	53	33	53	53	48
P5	51	34	49	28	49	49	49
P9	60	8	63	4	63	63	50
TP7	63	15	60	5	60	60	51
P2	35	44	46	56	46	46	52
CP2	46	62	44	34	44	44	53
P10	40	25	61	40	61	61	54
P8	48	28	62	27	62	62	55
PO8	39	40	57	43	57	57	56
PO3	50	45	56	30	56	56	57
PO7	55	38	59	25	59	59	58
P7	36	39	58	53	58	58	59
PO4	42	47	52	57	52	52	60
POz	43	51	54	52	54	54	61
P6	45	52	55	46	55	55	62
FT7	52	50	50	63	50	50	63
