# Supplementary material for: Uncovering key predictive channels and clinical variables in the gamma band auditory steady-state response in early-stage psychosis: a longitudinal study
Source: Acta Neuropsychiatr. 2024 Dec 9;37:e1. doi: 10.1017/neu.2024.60 (PMC13130324; doi:10.1017/neu.2024.60)
Supplement: Holton et al. supplementary material 8 — Holton et al. supplementary material [file S0924270824000607sup008.xlsx]

## Sheet: Correlations
S6_Correlations	ageonset	age	edu_yr	cpz	gaf	panss_pos	panss_neg	panss_gen	ymrs	madrs	processing_t	attention_t	memory_t	verbal_t	visual_t	solving_t	social_t	mcas	current_smoker	lifetime_smoker	cannabis	etoh_use
ageonset	1	0.314369	0.100721	0.275806	0.0349795	0.0261157	-0.122131	-0.0479832	0.0937506	-0.0605357	0.125415	0.151471	0.257087	-0.27497	0.186555	0.264334	-0.0662677	0.00447182	-0.0952288	0.142785	0.0800076	-0.295739
age	0.314369	1	0.717425	0.113948	-0.358947	0.491983	0.0384556	0.336259	0.413356	0.201091	0.122074	0.331309	0.281841	-0.118308	0.248891	0.155996	-0.220958	-0.0864095	-0.146626	-0.192515	-0.22978	-0.200911
edu_yr	0.100721	0.717425	1	-0.0155033	-0.19195	0.328402	-0.0194755	0.252775	0.351515	0.177019	0.277971	0.274636	0.343208	0.0247606	0.298663	0.14163	-0.176327	0.10048	-0.0334792	-0.139282	-0.134559	-0.0943447
cpz	0.275806	0.113948	-0.0155033	1	-0.335674	0.153404	0.230191	0.156115	0.356906	0.0872848	0.0191897	0.281879	0.0298103	0.00784214	0.0177934	-0.16438	-0.0288413	-0.404685	-0.140793	-0.15732	0.182394	-0.225288
gaf	0.0349795	-0.358947	-0.19195	-0.335674	1	-0.697635	-0.492247	-0.653137	-0.70794	-0.623045	0.0345861	-0.208492	-0.0525374	0.125139	-0.0289182	-0.0369251	0.0695251	0.491487	0.0338534	-0.0106843	0.237752	0.164325
panss_pos	0.0261157	0.491983	0.328402	0.153404	-0.697635	1	0.400015	0.702193	0.771415	0.340259	0.184042	0.0497471	0.0683439	-0.134596	0.122227	0.163059	-0.167503	-0.436242	0.0522087	0.0795877	-0.177453	-0.0522633
panss_neg	-0.122131	0.0384556	-0.0194755	0.230191	-0.492247	0.400015	1	0.733978	0.290846	0.419153	-0.291458	0.105811	-0.141193	-0.123548	-0.259822	-0.207954	-0.0699273	-0.638277	0.113574	0.0387984	-0.0111335	-0.134006
panss_gen	-0.0479832	0.336259	0.252775	0.156115	-0.653137	0.702193	0.733978	1	0.517569	0.644989	-0.0283308	0.222332	0.0229959	-0.143852	-0.0282197	-0.0844702	-0.0910889	-0.61115	-0.0303111	-0.0211443	-0.136768	-0.267467
ymrs	0.0937506	0.413356	0.351515	0.356906	-0.70794	0.771415	0.290846	0.517569	1	0.442686	0.0837676	0.153255	0.0171689	-0.228907	0.175689	0.0959497	-0.233057	-0.340063	0.182062	0.263505	-0.0302778	-0.178489
madrs	-0.0605357	0.201091	0.177019	0.0872848	-0.623045	0.340259	0.419153	0.644989	0.442686	1	-0.148874	0.13249	-0.0101641	-0.153001	0.130585	0.00162424	0.0402703	-0.227313	-0.0409147	-0.0429903	-0.00240943	-0.358459
processing_t	0.125415	0.122074	0.277971	0.0191897	0.0345861	0.184042	-0.291458	-0.0283308	0.0837676	-0.148874	1	0.171567	0.324915	0.265197	0.506118	0.452877	0.174334	0.0519391	0.104815	-0.0434426	-0.201395	-0.141048
attention_t	0.151471	0.331309	0.274636	0.281879	-0.208492	0.0497471	0.105811	0.222332	0.153255	0.13249	0.171567	1	0.325382	0.14548	0.0602119	-0.116988	-0.0568536	-0.135716	-0.214372	-0.093633	-0.0190038	-0.153298
memory_t	0.257087	0.281841	0.343208	0.0298103	-0.0525374	0.0683439	-0.141193	0.0229959	0.0171689	-0.0101641	0.324915	0.325382	1	0.256633	0.307323	0.256737	-0.0504979	-0.100998	-0.0125097	-0.0838175	-0.156129	-0.257591
verbal_t	-0.27497	-0.118308	0.0247606	0.00784214	0.125139	-0.134596	-0.123548	-0.143852	-0.228907	-0.153001	0.265197	0.14548	0.256633	1	0.422047	0.0413139	0.0694476	0.0507726	0.00547837	-0.178723	-0.00524252	0.0214418
visual_t	0.186555	0.248891	0.298663	0.0177934	-0.0289182	0.122227	-0.259822	-0.0282197	0.175689	0.130585	0.506118	0.0602119	0.307323	0.422047	1	0.402127	0.139047	0.108375	0.0940589	-0.00894921	-0.093723	-0.318348
solving_t	0.264334	0.155996	0.14163	-0.16438	-0.0369251	0.163059	-0.207954	-0.0844702	0.0959497	0.00162424	0.452877	-0.116988	0.256737	0.0413139	0.402127	1	0.0813298	0.136588	0.0961891	0.109064	-0.129377	-0.240337
social_t	-0.0662677	-0.220958	-0.176327	-0.0288413	0.0695251	-0.167503	-0.0699273	-0.0910889	-0.233057	0.0402703	0.174334	-0.0568536	-0.0504979	0.0694476	0.139047	0.0813298	1	0.303601	0.0285519	0.0249346	-0.135349	-0.121908
mcas	0.00447182	-0.0864095	0.10048	-0.404685	0.491487	-0.436242	-0.638277	-0.61115	-0.340063	-0.227313	0.0519391	-0.135716	-0.100998	0.0507726	0.108375	0.136588	0.303601	1	-0.127832	0.0265907	0.110096	0.320206
current_smoker	-0.0952288	-0.146626	-0.0334792	-0.140793	0.0338534	0.0522087	0.113574	-0.0303111	0.182062	-0.0409147	0.104815	-0.214372	-0.0125097	0.00547837	0.0940589	0.0961891	0.0285519	-0.127832	1	0.600925	-0.296654	0.0730595
lifetime_smoker	0.142785	-0.192515	-0.139282	-0.15732	-0.0106843	0.0795877	0.0387984	-0.0211443	0.263505	-0.0429903	-0.0434426	-0.093633	-0.0838175	-0.178723	-0.00894921	0.109064	0.0249346	0.0265907	0.600925	1	-0.127397	0.121578
cannabis	0.0800076	-0.22978	-0.134559	0.182394	0.237752	-0.177453	-0.0111335	-0.136768	-0.0302778	-0.00240943	-0.201395	-0.0190038	-0.156129	-0.00524252	-0.093723	-0.129377	-0.135349	0.110096	-0.296654	-0.127397	1	-0.0239706
etoh_use	-0.295739	-0.200911	-0.0943447	-0.225288	0.164325	-0.0522633	-0.134006	-0.267467	-0.178489	-0.358459	-0.141048	-0.153298	-0.257591	0.0214418	-0.318348	-0.240337	-0.121908	0.320206	0.0730595	0.121578	-0.0239706	1

## Sheet: Feature_Contributions
S6_Feature_Contrib	Dim.1	Dim.2	Dim.3	Dim.4	Dim.5	Dim.6	Dim.7	Dim.8	Dim.9	Dim.10	Dim.11	Dim.12	Dim.13	Dim.14	Dim.15	Dim.16	Dim.17	Dim.18	Dim.19	Dim.20	Dim.21	Dim.22	Dim.23	Dim.24
ageonset	0.133929	2.27477	1.70682	11.8518	26.0226	0.0260491	2.77781	0.000841605	0.769827	1.65634	0.930404	15.8431	4.31505	2.10633	8.20716	0.48582	8.41854	3.01911	3.01895	5.54527	0.859663	0.0255931	0.00417077	1.78388e-30
age	4.91203	3.56926	2.67323	14.6361	3.63191	0.0709973	1.7995	0.0641976	0.0297868	3.2709	3.87798	2.56746	1.60921	1.88918	4.77891	9.09692	3.84051	0.00435773	12.159	21.238	1.15979	3.10718	0.0135579	4.94115e-30
edu_yr	2.54666	5.42494	0.886942	10.0537	10.7306	0.00732878	0.0893814	0.487506	4.7572	0.191285	13.5934	0.700602	5.78093	4.52825	0.687532	15.667	3.18758	3.66057	0.533628	13.5381	0.009486	2.89071	0.0466837	6.24578e-31
cpz	2.15628	0.00276395	7.94738	0.96194	13.788	6.18342	6.30535	8.3425	6.39653	9.5393	0.811163	0.307736	2.80763	6.7767	2.74257	3.24014	0.771911	13.8627	1.93623	1.57606	2.68748	0.837368	0.0187864	1.27487e-29
gaf	12.0679	0.0905814	0.121252	0.210053	0.134977	0.606604	0.668156	2.70788	1.62411	2.87869	19.1788	0.517883	0.207122	0.965236	0.175331	0.0555251	0.248535	39.1815	0.0110744	0.0432637	17.2998	0.978973	0.0266754	2.95823e-29
panss_pos	11.7285	0.0884661	2.09029	1.31852	1.5281	0.00460701	5.59903	0.399228	6.44429	1.75857	0.0102025	1.56669	0.483989	4.78778	5.8226	1.78762	2.91128	2.31553	0.759796	0.452213	0.416032	38.0599	0.0306134	9.63611
panss_neg	7.59383	4.98674	0.0573475	5.80988	0.0819761	0.36574	2.04282	0.633956	0.386483	4.54815	7.06811	3.68024	0.0545006	11.3313	1.40862	0.0378167	6.46664	4.13253	13.717	14.2363	4.29522	0.492605	0.00675488	6.56539
panss_gen	13.6564	0.586147	0.00589106	1.74127	0.734117	0.83064	1.20156	0.459091	0.149782	4.71436	1.97178	0.0237308	0.757598	3.05576	0.659886	1.74003	0.263733	10.2253	2.39733	3.17019	11.215	25.5106	0.00142089	14.9284
panss_total	14.8408	0.873615	0.42312	0.863155	0.597376	0.0691633	0.00442799	0.636226	0.333424	4.68892	2.0645	1.28195	0.0471287	0.351646	0.0249469	0.0302993	0.00849612	2.04579	0.560559	0.00713415	1.34684	0.0298641	0.000507218	68.8701
ymrs	10.2401	0.0453723	1.69199	4.01719	0.733903	0.0774029	12.8648	3.69588	0.268288	1.45486	1.53953	2.26336	1.63194	0.349194	4.41479	0.000174154	0.130443	0.513823	13.2656	1.31151	22.6713	16.7938	0.0246242	5.77089e-29
madrs	7.00042	0.142475	0.0217157	1.51862	0.00433703	17.6344	0.0788635	0.945972	15.7751	1.12868	6.49909	0.848075	0.021246	0.0475241	21.5824	0.0118409	4.48828	2.43566	3.82329	0.694132	9.11365	6.16701	0.0172794	1.76587e-31
processing_t	0.029966	14.1785	1.42368	0.71597	0.00901617	0.667458	1.69275	0.0140736	10.3924	4.42435	3.1454	22.437	0.000329819	4.44232	8.68195	2.6377	2.75251	3.47877	0.0637135	11.2399	0.45507	0.308979	6.80809	2.1296e-29
attention_t	1.51859	2.16138	8.95685	0.246847	0.0755036	7.94347	4.9948	21.0948	2.39661	9.93013	2.9573	8.18414	10.5501	1.58532	1.20517	6.89276	0.159132	0.310588	1.09964	2.49577	0.26453	1.47497	3.5015	3.64345e-29
memory_t	0.330009	9.43696	1.09564	0.00158266	0.0140933	6.47215	9.81894	2.57601	2.45545	1.04546	10.4867	3.85262	40.9635	3.76368	0.150284	0.377395	1.00764	1.21385	0.419725	2.27778	0.014794	0.281786	1.94395	1.12472e-30
verbal_t	0.503907	4.70143	0.219417	18.016	5.37389	7.16213	5.65479	0.411198	3.89372	0.491285	0.145604	13.6783	2.66859	1.50939	2.54363	7.40654	18.3272	0.0761583	0.00160963	0.419598	1.85902	0.294079	4.6425	4.85859e-29
visual_t	0.158529	14.6712	0.667525	0.890485	0.266285	0.994044	6.39399	0.241862	4.58341	6.30513	1.6026	4.34236	8.11612	6.78584	1.52052	7.07206	27.5794	0.0146691	0.293907	5.19023e-06	2.17669	0.0253004	5.29813	2.12378e-29
solving_t	0.0215033	8.67378	4.54713	1.04237	2.61812	5.24354	0.401097	11.9759	2.52307	5.24751	7.17426	0.0304131	0.427513	39.3445	0.108007	0.111314	0.785662	2.89492	0.89818	1.70917	0.00250971	0.25274	3.96684	2.67257e-29
social_t	0.647432	1.01694	1.6081	11.2243	0.840363	17.0944	3.70472	21.2066	5.52906	0.343106	5.39979	3.86607	8.63395	0.000136446	4.20925	1.98885	0.0021827	0.794066	1.95879	2.86473	2.58907	0.245437	4.23259	6.99275e-29
composite_t	0.0347575	21.7966	0.216126	5.34633	0.00213775	0.0162013	0.115562	0.582827	0.0452444	1.73607	0.0110606	0.0138428	0.0560044	0.138567	0.0114113	0.157226	0.110085	0.00102209	0.0638052	0.00122828	0.152604	0.00388878	69.3874	3.30343e-28
mcas	7.36979	1.34972	0.058617	4.79504	3.15571	11.7022	1.01068	10.3615	1.48383	1.31916	0.0558924	1.53506	0.0966228	0.729367	0.141536	2.39738	2.14237	5.42447	22.4485	9.86563	12.4052	0.150935	0.000736755	1.29115e-29
current_smoker	0.0126414	3.35672e-07	28.8141	0.00999424	1.09065	7.79899	0.476044	0.210881	6.10053	3.95797	6.54378	1.45518	2.72452	4.32003	3.2093	15.108	10.9945	0.0494247	0.912196	1.23616	4.96854	0.00490251	0.00174274	1.84749e-30
lifetime_smoker	0.00203934	0.228398	23.8693	2.41541	6.95294	3.0709	0.0468022	6.92837	7.27069	4.82529	0.855673	1.11428	1.29323	0.965715	5.12431	13.9031	2.65664	0.0412073	12.5663	5.19161	0.00558232	0.66227	0.00998959	7.05141e-30
cannabis	0.520346	1.12445	9.01824	0.00482634	5.49429	0.746029	27.1342	0.522738	11.7375	18.0275	2.53912	0.0843877	6.70241	0.0597145	0.511806	5.63873	0.840002	4.16251	3.57322	0.110277	1.23845	0.200416	0.00884567	6.25486e-30
etoh_use	1.97348	2.57551	1.87933	2.30865	16.119	5.21213	5.12389	5.49992	4.65362	6.51702	1.53783	9.80543	0.0507506	0.166507	22.0781	4.15582	1.90676	0.141436	3.51794	0.776006	2.79362	1.20065	0.00658266	5.77105e-32
