# Supplementary material for: Uncovering key predictive channels and clinical variables in the gamma band auditory steady-state response in early-stage psychosis: a longitudinal study
Source: Acta Neuropsychiatr. 2024 Dec 9;37:e1. doi: 10.1017/neu.2024.60 (PMC13130324; doi:10.1017/neu.2024.60)
Supplement: Holton et al. supplementary material 9 — Holton et al. supplementary material [file S0924270824000607sup009.xlsx]

## Sheet: PC.1
S7_PLF_PC1_Channel	Principal_Component	t	df	pvalue	cor	alternative	ci_lower	ci_upper	fdr
O1	Dim.1	1.61015	44	0.114517	0.235889	two.sided	-0.0584084	0.492464	0.859273
O2	Dim.1	1.5348	44	0.131994	0.225424	two.sided	-0.069417	0.484046	0.859273
PO8	Dim.1	1.4407	44	0.156748	0.212245	two.sided	-0.0831775	0.473377	0.859273
PO7	Dim.1	1.41074	44	0.165352	0.208025	two.sided	-0.087561	0.469943	0.859273
Oz	Dim.1	1.33296	44	0.189405	0.197013	two.sided	-0.0989435	0.460949	0.859273
P7	Dim.1	1.26903	44	0.211103	0.187905	two.sided	-0.1083	0.453467	0.859273
PO4	Dim.1	1.2285	44	0.225791	0.182106	two.sided	-0.114231	0.448685	0.859273
P8	Dim.1	1.22519	44	0.227022	0.181632	two.sided	-0.114715	0.448293	0.859273
P5	Dim.1	1.21765	44	0.229847	0.180551	two.sided	-0.115818	0.447399	0.859273
P3	Dim.1	1.2145	44	0.231036	0.180099	two.sided	-0.116279	0.447025	0.859273
P6	Dim.1	1.20952	44	0.232923	0.179384	two.sided	-0.117007	0.446434	0.859273
FT8	Dim.1	1.20339	44	0.23526	0.178504	two.sided	-0.117903	0.445706	0.859273
POz	Dim.1	1.16836	44	0.248953	0.173467	two.sided	-0.123026	0.441531	0.859273
Fz	Dim.1	-1.15474	44	0.254431	-0.171504	two.sided	-0.4399	0.125019	0.859273
PO3	Dim.1	1.14652	44	0.257777	0.170319	two.sided	-0.12622	0.438916	0.859273
P2	Dim.1	1.08515	44	0.283765	0.161447	two.sided	-0.135187	0.43152	0.859273
T8	Dim.1	1.008	44	0.318965	0.150237	two.sided	-0.146448	0.422125	0.859273
P1	Dim.1	1.00745	44	0.319226	0.150157	two.sided	-0.146528	0.422057	0.859273
CP6	Dim.1	0.927704	44	0.358622	0.138509	two.sided	-0.158148	0.412231	0.859273
Pz	Dim.1	0.868355	44	0.389912	0.129802	two.sided	-0.166781	0.404845	0.859273
P4	Dim.1	0.813977	44	0.420042	0.121798	two.sided	-0.174676	0.398023	0.859273
AFz	Dim.1	-0.756665	44	0.453284	-0.113336	two.sided	-0.390777	0.182982	0.859273
P9	Dim.1	0.731103	44	0.468592	0.109554	two.sided	-0.186681	0.387528	0.859273
F6	Dim.1	0.729795	44	0.469383	0.109361	two.sided	-0.18687	0.387361	0.859273
FC6	Dim.1	0.72875	44	0.470016	0.109206	two.sided	-0.187021	0.387228	0.859273
F2	Dim.1	-0.713721	44	0.479169	-0.10698	two.sided	-0.385312	0.189194	0.859273
AF3	Dim.1	-0.708142	44	0.482592	-0.106153	two.sided	-0.384599	0.19	0.859273
FCz	Dim.1	-0.706703	44	0.483477	-0.10594	two.sided	-0.384416	0.190208	0.859273
CP5	Dim.1	0.690338	44	0.493607	0.103513	two.sided	-0.192571	0.382323	0.859273
F1	Dim.1	-0.688077	44	0.495016	-0.103178	two.sided	-0.382033	0.192898	0.859273
F3	Dim.1	-0.663129	44	0.510707	-0.0994747	two.sided	-0.378833	0.196498	0.859273
P10	Dim.1	0.660401	44	0.512439	0.0990694	two.sided	-0.196891	0.378482	0.859273
CP3	Dim.1	0.650216	44	0.518933	0.0975562	two.sided	-0.198359	0.377173	0.859273
CP4	Dim.1	0.63488	44	0.528794	0.0952764	two.sided	-0.200569	0.375197	0.859273
Fpz	Dim.1	-0.597037	44	0.553542	-0.0896444	two.sided	-0.370306	0.206015	0.859273
C5	Dim.1	0.581526	44	0.563853	0.0873334	two.sided	-0.208244	0.368294	0.859273
C6	Dim.1	0.575889	44	0.567624	0.0864932	two.sided	-0.209054	0.367562	0.859273
F4	Dim.1	-0.575422	44	0.567937	-0.0864235	two.sided	-0.367501	0.209121	0.859273
FT7	Dim.1	0.575338	44	0.567994	0.086411	two.sided	-0.209133	0.367491	0.859273
F8	Dim.1	0.544273	44	0.589001	0.0817775	two.sided	-0.213591	0.363447	0.868777
T7	Dim.1	-0.475674	44	0.63666	-0.0715269	two.sided	-0.354465	0.22341	0.888815
AF4	Dim.1	-0.461728	44	0.646551	-0.06944	two.sided	-0.35263	0.225402	0.888815
FC2	Dim.1	-0.457077	44	0.649864	-0.068744	two.sided	-0.352017	0.226065	0.888815
CP1	Dim.1	0.431876	44	0.66794	0.0649702	two.sided	-0.229659	0.348692	0.888815
Cz	Dim.1	-0.417318	44	0.678475	-0.0627889	two.sided	-0.346766	0.231733	0.888815
FC1	Dim.1	-0.397427	44	0.692974	-0.0598071	two.sided	-0.34413	0.234563	0.888815
CP2	Dim.1	0.334183	44	0.739829	0.0503162	two.sided	-0.243539	0.335711	0.928722
AF8	Dim.1	0.294828	44	0.769512	0.0444031	two.sided	-0.249106	0.330442	0.945859
F7	Dim.1	-0.242853	44	0.809248	-0.0365869	two.sided	-0.32345	0.256435	0.971
F5	Dim.1	-0.224045	44	0.823759	-0.0337569	two.sided	-0.32091	0.25908	0.971
CPz	Dim.1	0.195833	44	0.845643	0.02951	two.sided	-0.263041	0.317092	0.971
FC5	Dim.1	0.172697	44	0.863681	0.0260263	two.sided	-0.266284	0.313952	0.971
C2	Dim.1	-0.137573	44	0.891206	-0.0207354	two.sided	-0.309172	0.271195	0.971
C3	Dim.1	0.134872	44	0.893328	0.0203285	two.sided	-0.271572	0.308804	0.971
FC4	Dim.1	-0.0903765	44	0.928398	-0.0136235	two.sided	-0.302724	0.277773	0.971
C4	Dim.1	0.0903277	44	0.928437	0.0136161	two.sided	-0.27778	0.302718	0.971
AF7	Dim.1	-0.0704215	44	0.944177	-0.0106158	two.sided	-0.299989	0.280547	0.971
C1	Dim.1	-0.0573294	44	0.954542	-0.00864241	two.sided	-0.298192	0.282364	0.971
FC3	Dim.1	0.0182256	44	0.985541	0.00274761	two.sided	-0.28778	0.292812	0.985541

## Sheet: PC.2
S7_PLF_PC2_Channel	Principal_Component	t	df	pvalue	cor	alternative	ci_lower	ci_upper	fdr
Pz	Dim.2	2.87259	44	0.00624338	0.397396	two.sided	0.121064	0.616565	0.0512816
P7	Dim.2	2.80836	44	0.00739782	0.389874	two.sided	0.112284	0.611017	0.0512816
PO8	Dim.2	2.73604	44	0.0089331	0.38131	two.sided	0.102341	0.604675	0.0512816
P3	Dim.2	2.73241	44	0.00901757	0.380877	two.sided	0.101839	0.604353	0.0512816
PO4	Dim.2	2.63924	44	0.0114498	0.369692	two.sided	0.0889394	0.596024	0.0512816
P9	Dim.2	2.59243	44	0.0128873	0.364011	two.sided	0.0824224	0.591775	0.0512816
P2	Dim.2	2.56975	44	0.0136414	0.361243	two.sided	0.0792569	0.589701	0.0512816
PO7	Dim.2	2.564	44	0.013839	0.36054	two.sided	0.0784531	0.589173	0.0512816
P10	Dim.2	2.55284	44	0.0142299	0.359173	two.sided	0.0768928	0.588147	0.0512816
P8	Dim.2	2.54259	44	0.0145975	0.357917	two.sided	0.0754595	0.587203	0.0512816
POz	Dim.2	2.53719	44	0.0147949	0.357253	two.sided	0.0747028	0.586704	0.0512816
PO3	Dim.2	2.49967	44	0.0162336	0.352632	two.sided	0.0694426	0.583226	0.0512816
C3	Dim.2	2.47185	44	0.0173812	0.349188	two.sided	0.0655334	0.580629	0.0512816
O2	Dim.2	2.47135	44	0.0174027	0.349126	two.sided	0.0654624	0.580582	0.0512816
P5	Dim.2	2.46234	44	0.0177902	0.348008	two.sided	0.0641952	0.579737	0.0512816
P1	Dim.2	2.45934	44	0.0179209	0.347635	two.sided	0.0637731	0.579456	0.0512816
O1	Dim.2	2.45867	44	0.0179504	0.347551	two.sided	0.0636781	0.579393	0.0512816
P6	Dim.2	2.43263	44	0.0191242	0.34431	two.sided	0.0600099	0.576941	0.0512816
FCz	Dim.2	2.41651	44	0.0198855	0.342296	two.sided	0.057735	0.575416	0.0512816
Cz	Dim.2	2.38762	44	0.0213183	0.338676	two.sided	0.0536528	0.572671	0.0512816
CP3	Dim.2	2.37848	44	0.0217907	0.337527	two.sided	0.0523593	0.571798	0.0512816
C2	Dim.2	2.35591	44	0.0229974	0.334685	two.sided	0.0491635	0.569638	0.0512816
F2	Dim.2	2.3462	44	0.0235349	0.333459	two.sided	0.0477871	0.568705	0.0512816
Fz	Dim.2	2.32907	44	0.0245106	0.331293	two.sided	0.0453567	0.567055	0.0512816
AFz	Dim.2	2.32723	44	0.0246179	0.331059	two.sided	0.0450946	0.566877	0.0512816
CP1	Dim.2	2.32273	44	0.0248808	0.330489	two.sided	0.0444565	0.566443	0.0512816
Oz	Dim.2	2.32264	44	0.0248865	0.330477	two.sided	0.0444428	0.566433	0.0512816
FC2	Dim.2	2.30601	44	0.0258818	0.328367	two.sided	0.0420799	0.564823	0.0512816
F1	Dim.2	2.28096	44	0.0274478	0.325179	two.sided	0.0385172	0.562388	0.0512816
CP2	Dim.2	2.27947	44	0.0275434	0.32499	two.sided	0.0383055	0.562243	0.0512816
P4	Dim.2	2.27754	44	0.0276678	0.324744	two.sided	0.0380308	0.562055	0.0512816
FC4	Dim.2	2.27329	44	0.0279437	0.324202	two.sided	0.0374258	0.561641	0.0512816
AF3	Dim.2	2.26209	44	0.0286829	0.32277	two.sided	0.0358296	0.560546	0.0512816
C1	Dim.2	2.20753	44	0.0325371	0.31577	two.sided	0.0280429	0.555177	0.0557281
FC1	Dim.2	2.20059	44	0.0330591	0.314876	two.sided	0.0270504	0.554489	0.0557281
AF4	Dim.2	2.17187	44	0.0352977	0.311167	two.sided	0.0229414	0.551635	0.0573934
CP5	Dim.2	2.16329	44	0.0359924	0.310056	two.sided	0.0217117	0.550779	0.0573934
CP4	Dim.2	2.12168	44	0.0395331	0.30465	two.sided	0.0157448	0.546607	0.0579982
C4	Dim.2	2.11884	44	0.0397851	0.304281	two.sided	0.0153378	0.546321	0.0579982
CPz	Dim.2	2.11574	44	0.0400626	0.303877	two.sided	0.0148923	0.546009	0.0579982
F3	Dim.2	2.09951	44	0.0415412	0.301759	two.sided	0.0125615	0.54437	0.0579982
F4	Dim.2	2.09815	44	0.0416675	0.301581	two.sided	0.0123658	0.544233	0.0579982
F5	Dim.2	2.08455	44	0.0429468	0.299803	two.sided	0.0104106	0.542855	0.0579982
Fpz	Dim.2	2.08135	44	0.0432529	0.299383	two.sided	0.00995018	0.54253	0.0579982
FC3	Dim.2	2.01128	44	0.0504462	0.290167	two.sided	-0.000143197	0.535368	0.0661405
CP6	Dim.2	2.00108	44	0.051576	0.288818	two.sided	-0.00161581	0.534317	0.0661519
FC6	Dim.2	1.92221	44	0.0610686	0.278334	two.sided	-0.0130161	0.526121	0.0766605
AF7	Dim.2	1.89329	44	0.0649074	0.274463	two.sided	-0.0172058	0.523084	0.0797821
F8	Dim.2	1.87561	44	0.0673538	0.272091	two.sided	-0.0197688	0.521219	0.0810995
F6	Dim.2	1.85575	44	0.0701951	0.26942	two.sided	-0.0226498	0.519117	0.0828302
C5	Dim.2	1.82691	44	0.0745009	0.265531	two.sided	-0.0268358	0.51605	0.0861873
C6	Dim.2	1.7483	44	0.0873874	0.254862	two.sided	-0.0382672	0.507605	0.0991511
FT7	Dim.2	1.66686	44	0.102647	0.243711	two.sided	-0.0501339	0.498725	0.112258
FC5	Dim.2	1.66637	44	0.102745	0.243644	two.sided	-0.0502053	0.498671	0.112258
FT8	Dim.2	1.56276	44	0.125273	0.229317	two.sided	-0.06533	0.487183	0.134384
F7	Dim.2	1.46954	44	0.1488	0.216297	two.sided	-0.0789584	0.476665	0.156772
AF8	Dim.2	1.15749	44	0.253318	0.171901	two.sided	-0.124616	0.44023	0.262206
T7	Dim.2	0.449342	44	0.655391	0.067586	two.sided	-0.227169	0.350997	0.66669
T8	Dim.2	-0.309681	44	0.758265	-0.0466354	two.sided	-0.332433	0.247007	0.758265

## Sheet: PC.3
S7_PLF_PC3_Channel	Principal_Component	t	df	pvalue	cor	alternative	ci_lower	ci_upper	fdr
P10	Dim.3	1.18692	44	0.241629	0.176137	two.sided	-0.120313	0.443745	0.988362
P8	Dim.3	0.870792	44	0.388594	0.13016	two.sided	-0.166427	0.405149	0.988362
PO8	Dim.3	0.86805	44	0.390077	0.129757	two.sided	-0.166825	0.404807	0.988362
PO7	Dim.3	0.806149	44	0.424492	0.120644	two.sided	-0.175812	0.397037	0.988362
O2	Dim.3	0.797092	44	0.429678	0.119308	two.sided	-0.177125	0.395894	0.988362
P7	Dim.3	0.795734	44	0.430459	0.119107	two.sided	-0.177322	0.395723	0.988362
AFz	Dim.3	0.733194	44	0.467328	0.109864	two.sided	-0.186378	0.387794	0.988362
O1	Dim.3	0.713525	44	0.479289	0.106951	two.sided	-0.189222	0.385287	0.988362
P5	Dim.3	0.693981	44	0.491342	0.104054	two.sided	-0.192045	0.382789	0.988362
AF3	Dim.3	0.693789	44	0.491462	0.104025	two.sided	-0.192073	0.382764	0.988362
P6	Dim.3	0.65965	44	0.512916	0.0989579	two.sided	-0.196999	0.378386	0.988362
Oz	Dim.3	0.611963	44	0.543712	0.0918668	two.sided	-0.203868	0.372238	0.988362
Fpz	Dim.3	0.586184	44	0.560747	0.0880275	two.sided	-0.207575	0.368899	0.988362
AF4	Dim.3	0.575361	44	0.567978	0.0864144	two.sided	-0.20913	0.367494	0.988362
F3	Dim.3	0.545132	44	0.588415	0.0819056	two.sided	-0.213468	0.363559	0.988362
PO4	Dim.3	0.504493	44	0.616432	0.0758361	two.sided	-0.21929	0.358247	0.988362
P9	Dim.3	0.490764	44	0.626032	0.0737839	two.sided	-0.221253	0.356447	0.988362
P2	Dim.3	0.46903	44	0.641364	0.0705328	two.sided	-0.224359	0.353591	0.988362
PO3	Dim.3	0.468439	44	0.641783	0.0704444	two.sided	-0.224443	0.353513	0.988362
CP5	Dim.3	0.456312	44	0.65041	0.0686294	two.sided	-0.226175	0.351916	0.988362
FC4	Dim.3	0.45601	44	0.650626	0.0685841	two.sided	-0.226218	0.351876	0.988362
CP6	Dim.3	0.442799	44	0.66008	0.0666063	two.sided	-0.228102	0.350134	0.988362
AF7	Dim.3	0.435668	44	0.665207	0.0655383	two.sided	-0.229119	0.349193	0.988362
P1	Dim.3	0.418894	44	0.677332	0.0630251	two.sided	-0.231509	0.346975	0.988362
F1	Dim.3	0.418687	44	0.677482	0.062994	two.sided	-0.231538	0.346947	0.988362
F2	Dim.3	0.38778	44	0.700048	0.0583604	two.sided	-0.235935	0.34285	0.988362
Fz	Dim.3	0.38079	44	0.705192	0.0573118	two.sided	-0.236928	0.341921	0.988362
CPz	Dim.3	0.365063	44	0.716813	0.0549522	two.sided	-0.239161	0.339829	0.988362
CP3	Dim.3	0.352883	44	0.725861	0.053124	two.sided	-0.240889	0.338206	0.988362
C5	Dim.3	0.349364	44	0.728482	0.0525958	two.sided	-0.241388	0.337737	0.988362
FC6	Dim.3	0.342675	44	0.733475	0.0515914	two.sided	-0.242336	0.336845	0.988362
POz	Dim.3	0.325871	44	0.746066	0.0490678	two.sided	-0.244716	0.3346	0.988362
FC2	Dim.3	0.292794	44	0.771056	0.0440975	two.sided	-0.249393	0.330169	0.988362
FT8	Dim.3	-0.287052	44	0.77542	-0.0432342	two.sided	-0.329398	0.250204	0.988362
F5	Dim.3	0.282206	44	0.779109	0.0425057	two.sided	-0.250888	0.328747	0.988362
F4	Dim.3	0.260533	44	0.795668	0.0392466	two.sided	-0.253945	0.325832	0.988362
FCz	Dim.3	0.260478	44	0.79571	0.0392383	two.sided	-0.253952	0.325825	0.988362
CP4	Dim.3	0.242179	44	0.809767	0.0364855	two.sided	-0.25653	0.323359	0.988362
C4	Dim.3	0.227949	44	0.820742	0.0343443	two.sided	-0.258531	0.321438	0.988362
C3	Dim.3	0.226489	44	0.82187	0.0341246	two.sided	-0.258737	0.32124	0.988362
Pz	Dim.3	0.210084	44	0.834572	0.0316554	two.sided	-0.261041	0.319022	0.988362
FC3	Dim.3	0.209981	44	0.834652	0.0316399	two.sided	-0.261056	0.319008	0.988362
CP2	Dim.3	0.205252	44	0.838322	0.0309281	two.sided	-0.26172	0.318368	0.988362
P3	Dim.3	0.20348	44	0.839698	0.0306613	two.sided	-0.261969	0.318128	0.988362
FC5	Dim.3	0.193492	44	0.847464	0.0291576	two.sided	-0.26337	0.316774	0.988362
C1	Dim.3	0.176489	44	0.86072	0.0265972	two.sided	-0.265753	0.314467	0.988362
P4	Dim.3	0.164995	44	0.869704	0.0248662	two.sided	-0.267362	0.312906	0.988362
T8	Dim.3	-0.150786	44	0.880834	-0.0227259	two.sided	-0.310972	0.269349	0.988362
CP1	Dim.3	0.140024	44	0.88928	0.0211047	two.sided	-0.270853	0.309507	0.988362
FC1	Dim.3	0.139819	44	0.889441	0.0210738	two.sided	-0.270881	0.309479	0.988362
FT7	Dim.3	0.12901	44	0.897938	0.0194453	two.sided	-0.27239	0.308005	0.988362
C2	Dim.3	0.128501	44	0.898338	0.0193686	two.sided	-0.272461	0.307935	0.988362
T7	Dim.3	0.122054	44	0.903412	0.0183972	two.sided	-0.273361	0.307055	0.988362
C6	Dim.3	0.120542	44	0.904602	0.0181694	two.sided	-0.273572	0.306849	0.988362
F8	Dim.3	0.089689	44	0.928941	0.0135199	two.sided	-0.277869	0.30263	0.988552
F6	Dim.3	0.0778668	44	0.938287	0.011738	two.sided	-0.279512	0.30101	0.988552
AF8	Dim.3	0.0296672	44	0.976467	0.00447245	two.sided	-0.286197	0.294388	0.994612
F7	Dim.3	-0.0187446	44	0.98513	-0.00282584	two.sided	-0.292884	0.287708	0.994612
Cz	Dim.3	-0.00679109	44	0.994612	-0.0010238	two.sided	-0.291235	0.28936	0.994612

## Sheet: PC.4
S7_PLF_PC4_Channel	Principal_Component	t	df	pvalue	cor	alternative	ci_lower	ci_upper	fdr
C5	Dim.4	-2.26582	44	0.0284351	-0.323247	two.sided	-0.56091	-0.0363606	0.239915
C3	Dim.4	-1.95068	44	0.0574821	-0.28213	two.sided	-0.529094	0.00889698	0.239915
CP3	Dim.4	-1.92809	44	0.060313	-0.279118	two.sided	-0.526736	0.0121655	0.239915
FC3	Dim.4	-1.91887	44	0.0615025	-0.277887	two.sided	-0.525771	0.0135005	0.239915
F3	Dim.4	-1.89827	44	0.0642321	-0.275131	two.sided	-0.523608	0.0164841	0.239915
FC5	Dim.4	-1.87082	44	0.0680297	-0.271447	two.sided	-0.520713	0.0204632	0.239915
Fz	Dim.4	-1.73168	44	0.090337	-0.252595	two.sided	-0.505804	0.0406864	0.239915
CP1	Dim.4	-1.70625	44	0.0950118	-0.249117	two.sided	-0.503037	0.0443912	0.239915
CP5	Dim.4	-1.69773	44	0.096621	-0.247951	two.sided	-0.502107	0.045632	0.239915
P5	Dim.4	-1.69671	44	0.096816	-0.24781	two.sided	-0.501995	0.0457812	0.239915
C1	Dim.4	-1.68847	44	0.0983979	-0.24668	two.sided	-0.501094	0.0469827	0.239915
F5	Dim.4	-1.67896	44	0.100248	-0.245375	two.sided	-0.500053	0.0483682	0.239915
CPz	Dim.4	-1.66948	44	0.102124	-0.244072	two.sided	-0.499013	0.0497516	0.239915
FC2	Dim.4	-1.66938	44	0.102142	-0.244059	two.sided	-0.499002	0.0497654	0.239915
Cz	Dim.4	-1.66753	44	0.102511	-0.243804	two.sided	-0.498799	0.0500349	0.239915
F7	Dim.4	-1.66535	44	0.102948	-0.243504	two.sided	-0.49856	0.0503532	0.239915
P4	Dim.4	-1.66315	44	0.10339	-0.243202	two.sided	-0.498318	0.0506738	0.239915
T8	Dim.4	-1.66119	44	0.103785	-0.242932	two.sided	-0.498103	0.0509599	0.239915
FC1	Dim.4	-1.65106	44	0.105848	-0.241536	two.sided	-0.496987	0.0524384	0.239915
C4	Dim.4	-1.62122	44	0.112116	-0.23742	two.sided	-0.493691	0.0567928	0.239915
CP2	Dim.4	-1.58778	44	0.119498	-0.23279	two.sided	-0.489976	0.0616757	0.239915
P3	Dim.4	-1.5817	44	0.12088	-0.231948	two.sided	-0.489299	0.0625629	0.239915
CP4	Dim.4	-1.56257	44	0.125318	-0.22929	two.sided	-0.487162	0.0653581	0.239915
P7	Dim.4	-1.56073	44	0.125751	-0.229035	two.sided	-0.486956	0.0656263	0.239915
FC4	Dim.4	-1.55532	44	0.127035	-0.228282	two.sided	-0.48635	0.0664177	0.239915
F2	Dim.4	-1.55238	44	0.127735	-0.227873	two.sided	-0.48602	0.0668469	0.239915
C2	Dim.4	-1.54985	44	0.128342	-0.227521	two.sided	-0.485736	0.067217	0.239915
Pz	Dim.4	-1.5491	44	0.128522	-0.227416	two.sided	-0.485652	0.0673267	0.239915
AF3	Dim.4	-1.54462	44	0.129601	-0.226792	two.sided	-0.485149	0.0679815	0.239915
O1	Dim.4	-1.54387	44	0.129782	-0.226689	two.sided	-0.485066	0.0680903	0.239915
F1	Dim.4	-1.53827	44	0.131143	-0.225908	two.sided	-0.484437	0.0689088	0.239915
Oz	Dim.4	-1.50741	44	0.138853	-0.2216	two.sided	-0.480958	0.0734209	0.239915
PO7	Dim.4	-1.4815	44	0.1456	-0.217974	two.sided	-0.478024	0.0772094	0.239915
AFz	Dim.4	-1.47532	44	0.147248	-0.217107	two.sided	-0.477322	0.0781139	0.239915
P1	Dim.4	-1.46602	44	0.149754	-0.215803	two.sided	-0.476264	0.0794742	0.239915
P6	Dim.4	-1.46142	44	0.151006	-0.215157	two.sided	-0.475741	0.0801469	0.239915
P2	Dim.4	-1.45848	44	0.151811	-0.214744	two.sided	-0.475405	0.0805772	0.239915
FCz	Dim.4	-1.44866	44	0.154522	-0.213365	two.sided	-0.474286	0.0820131	0.239915
PO3	Dim.4	-1.38819	44	0.172067	-0.20484	two.sided	-0.467348	0.0908608	0.252028
CP6	Dim.4	-1.3508	44	0.183667	-0.199545	two.sided	-0.463021	0.0963337	0.252028
P8	Dim.4	-1.34982	44	0.183979	-0.199406	two.sided	-0.462907	0.0964773	0.252028
C6	Dim.4	-1.33778	44	0.187841	-0.197698	two.sided	-0.461509	0.0982383	0.252028
POz	Dim.4	-1.33676	44	0.188172	-0.197553	two.sided	-0.46139	0.0983878	0.252028
AF4	Dim.4	-1.33597	44	0.188429	-0.19744	two.sided	-0.461298	0.098504	0.252028
O2	Dim.4	-1.30201	44	0.19969	-0.192609	two.sided	-0.457336	0.103474	0.252028
Fpz	Dim.4	-1.29653	44	0.201552	-0.191829	two.sided	-0.456695	0.104276	0.252028
PO4	Dim.4	-1.27515	44	0.208949	-0.188779	two.sided	-0.454187	0.107405	0.252028
F4	Dim.4	-1.27288	44	0.209747	-0.188455	two.sided	-0.45392	0.107737	0.252028
F6	Dim.4	-1.27183	44	0.210117	-0.188305	two.sided	-0.453796	0.107891	0.252028
FC6	Dim.4	-1.25792	44	0.215057	-0.186318	two.sided	-0.452159	0.109926	0.252028
P10	Dim.4	-1.24374	44	0.22018	-0.18429	two.sided	-0.450487	0.112	0.252028
AF7	Dim.4	-1.23842	44	0.222126	-0.183528	two.sided	-0.449859	0.112779	0.252028
PO8	Dim.4	-1.17836	44	0.244986	-0.174906	two.sided	-0.442725	0.121564	0.27272
P9	Dim.4	-1.03091	44	0.308215	-0.153572	two.sided	-0.424926	0.143106	0.336754
FT8	Dim.4	-0.860147	44	0.394371	-0.128595	two.sided	-0.403819	0.167973	0.423052
FT7	Dim.4	-0.80278	44	0.426417	-0.120147	two.sided	-0.396612	0.1763	0.449261
AF8	Dim.4	-0.689995	44	0.493821	-0.103462	two.sided	-0.382279	0.192621	0.511148
F8	Dim.4	-0.563333	44	0.576068	-0.084621	two.sided	-0.36593	0.210857	0.586
T7	Dim.4	0.311527	44	0.756872	0.0469127	two.sided	-0.246746	0.33268	0.756872

## Sheet: PC.5
S7_PLF_PC5_Channel	Principal_Component	t	df	pvalue	cor	alternative	ci_lower	ci_upper	fdr
T8	Dim.5	1.19141	44	0.239878	0.176784	two.sided	-0.119655	0.444281	0.988845
Oz	Dim.5	0.881117	44	0.383043	0.131677	two.sided	-0.164926	0.406438	0.988845
O1	Dim.5	0.706796	44	0.48342	0.105954	two.sided	-0.190194	0.384428	0.988845
P9	Dim.5	0.658134	44	0.513881	0.0987326	two.sided	-0.197218	0.378191	0.988845
P4	Dim.5	0.608056	44	0.546276	0.0912852	two.sided	-0.20443	0.371732	0.988845
O2	Dim.5	0.574388	44	0.56863	0.0862694	two.sided	-0.20927	0.367367	0.988845
PO7	Dim.5	0.567244	44	0.573431	0.0852043	two.sided	-0.210295	0.366439	0.988845
F7	Dim.5	0.517941	44	0.607094	0.0778456	two.sided	-0.217365	0.360008	0.988845
POz	Dim.5	0.480419	44	0.633309	0.0722367	two.sided	-0.222732	0.355088	0.988845
P2	Dim.5	0.478507	44	0.634658	0.0719507	two.sided	-0.223005	0.354837	0.988845
F8	Dim.5	-0.477019	44	0.63571	-0.071728	two.sided	-0.354642	0.223218	0.988845
PO4	Dim.5	0.467484	44	0.642461	0.0703015	two.sided	-0.22458	0.353387	0.988845
P7	Dim.5	0.412547	44	0.681942	0.0620738	two.sided	-0.232412	0.346135	0.988845
P3	Dim.5	0.410805	44	0.683209	0.0618128	two.sided	-0.23266	0.345904	0.988845
AF8	Dim.5	0.406504	44	0.686343	0.061168	two.sided	-0.233272	0.345334	0.988845
AF7	Dim.5	0.405226	44	0.687275	0.0609764	two.sided	-0.233454	0.345165	0.988845
P6	Dim.5	0.392823	44	0.696347	0.0591168	two.sided	-0.235218	0.34352	0.988845
P8	Dim.5	0.392461	44	0.696612	0.0590625	two.sided	-0.235269	0.343471	0.988845
PO3	Dim.5	0.392303	44	0.696728	0.0590387	two.sided	-0.235292	0.34345	0.988845
P1	Dim.5	0.387839	44	0.700005	0.0583692	two.sided	-0.235926	0.342858	0.988845
PO8	Dim.5	0.378918	44	0.706571	0.0570311	two.sided	-0.237194	0.341672	0.988845
FT7	Dim.5	-0.371591	44	0.711981	-0.0559317	two.sided	-0.340698	0.238235	0.988845
FCz	Dim.5	-0.357095	44	0.722727	-0.0537563	two.sided	-0.338768	0.240292	0.988845
F2	Dim.5	-0.356011	44	0.723533	-0.0535936	two.sided	-0.338623	0.240445	0.988845
T7	Dim.5	0.351425	44	0.726947	0.0529052	two.sided	-0.241096	0.338012	0.988845
Fpz	Dim.5	-0.301696	44	0.764305	-0.0454354	two.sided	-0.331363	0.248136	0.988845
AFz	Dim.5	-0.285869	44	0.77632	-0.0430563	two.sided	-0.329239	0.250371	0.988845
P5	Dim.5	0.271087	44	0.787592	0.0408338	two.sided	-0.252457	0.327253	0.988845
FT8	Dim.5	0.266177	44	0.791346	0.0400954	two.sided	-0.253149	0.326592	0.988845
FC2	Dim.5	-0.265379	44	0.791957	-0.0399755	two.sided	-0.326485	0.253262	0.988845
P10	Dim.5	0.251921	44	0.802275	0.0379512	two.sided	-0.255158	0.324672	0.988845
Pz	Dim.5	0.240521	44	0.811044	0.0362361	two.sided	-0.256763	0.323135	0.988845
FC1	Dim.5	-0.233357	44	0.816566	-0.0351582	two.sided	-0.322168	0.257771	0.988845
CP6	Dim.5	0.22447	44	0.823431	0.0338207	two.sided	-0.25902	0.320967	0.988845
Fz	Dim.5	-0.222496	44	0.824958	-0.0335237	two.sided	-0.320701	0.259298	0.988845
F5	Dim.5	0.21506	44	0.830715	0.0324044	two.sided	-0.260343	0.319695	0.988845
C1	Dim.5	-0.186492	44	0.852916	-0.0281036	two.sided	-0.315825	0.264351	0.988845
CP4	Dim.5	0.168629	44	0.866861	0.0254136	two.sided	-0.266853	0.3134	0.988845
CP5	Dim.5	0.164275	44	0.870267	0.0247578	two.sided	-0.267463	0.312808	0.988845
F1	Dim.5	-0.162355	44	0.87177	-0.0244686	two.sided	-0.312547	0.267731	0.988845
C2	Dim.5	-0.152085	44	0.879815	-0.0229216	two.sided	-0.311149	0.269168	0.988845
CPz	Dim.5	0.151012	44	0.880656	0.0227601	two.sided	-0.269317	0.311003	0.988845
CP2	Dim.5	0.14498	44	0.885389	0.0218513	two.sided	-0.270161	0.310182	0.988845
Cz	Dim.5	-0.13704	44	0.891624	-0.0206551	two.sided	-0.3091	0.271269	0.988845
C5	Dim.5	0.136115	44	0.892352	0.0205157	two.sided	-0.271399	0.308974	0.988845
C6	Dim.5	0.127333	44	0.899257	0.0191926	two.sided	-0.272624	0.307776	0.988845
FC4	Dim.5	-0.1253	44	0.900857	-0.0188863	two.sided	-0.307498	0.272908	0.988845
FC5	Dim.5	0.111469	44	0.911752	0.0168022	two.sided	-0.274836	0.30561	0.988845
F4	Dim.5	0.0997968	44	0.920959	0.0150432	two.sided	-0.276462	0.304014	0.988845
CP3	Dim.5	0.0899027	44	0.928773	0.0135521	two.sided	-0.277839	0.302659	0.988845
FC6	Dim.5	-0.0851197	44	0.932552	-0.0128312	two.sided	-0.302004	0.278504	0.988845
FC3	Dim.5	-0.0693083	44	0.945058	-0.010448	two.sided	-0.299837	0.280701	0.988845
C3	Dim.5	-0.0653153	44	0.948219	-0.00984617	two.sided	-0.299289	0.281256	0.988845
F6	Dim.5	0.0628454	44	0.950174	0.00947387	two.sided	-0.281599	0.29895	0.988845
F3	Dim.5	-0.0552444	44	0.956194	-0.00832811	two.sided	-0.297906	0.282653	0.988845
AF3	Dim.5	-0.0532516	44	0.957772	-0.00802772	two.sided	-0.297632	0.28293	0.988845
AF4	Dim.5	-0.0466211	44	0.963026	-0.00702822	two.sided	-0.296721	0.283849	0.988845
CP1	Dim.5	-0.0171482	44	0.986396	-0.00258518	two.sided	-0.292664	0.287929	0.988845
C4	Dim.5	0.0140605	44	0.988845	0.00211969	two.sided	-0.288356	0.292238	0.988845

## Sheet: PC.6
S7_PLF_PC6_Channel	Principal_Component	t	df	pvalue	cor	alternative	ci_lower	ci_upper	fdr
P10	Dim.6	1.57946	44	0.121393	0.231637	two.sided	-0.06289	0.489049	0.741382
F3	Dim.6	1.48702	44	0.14414	0.218748	two.sided	-0.0764017	0.478651	0.741382
P8	Dim.6	1.46303	44	0.150567	0.215383	two.sided	-0.0799114	0.475924	0.741382
AF3	Dim.6	1.40574	44	0.166824	0.207319	two.sided	-0.0882929	0.469368	0.741382
PO8	Dim.6	1.32953	44	0.190525	0.196525	two.sided	-0.0994461	0.460549	0.741382
O2	Dim.6	1.30274	44	0.199441	0.192714	two.sided	-0.103367	0.457422	0.741382
P9	Dim.6	1.23293	44	0.224148	0.182741	two.sided	-0.113582	0.449209	0.741382
PO7	Dim.6	1.14733	44	0.257448	0.170435	two.sided	-0.126102	0.439012	0.741382
F1	Dim.6	1.11035	44	0.272877	0.165095	two.sided	-0.131505	0.434566	0.741382
Oz	Dim.6	1.08276	44	0.284812	0.1611	two.sided	-0.135536	0.431231	0.741382
Fz	Dim.6	1.08165	44	0.2853	0.16094	two.sided	-0.135698	0.431097	0.741382
O1	Dim.6	1.05202	44	0.298533	0.156641	two.sided	-0.140025	0.427499	0.741382
P7	Dim.6	1.04427	44	0.302066	0.155514	two.sided	-0.141157	0.426555	0.741382
FC3	Dim.6	0.995166	44	0.325097	0.148366	two.sided	-0.14832	0.420551	0.741382
Fpz	Dim.6	0.973303	44	0.335723	0.145177	two.sided	-0.151507	0.417864	0.741382
P6	Dim.6	0.972722	44	0.336009	0.145092	two.sided	-0.151591	0.417792	0.741382
AF4	Dim.6	0.965083	44	0.339778	0.143976	two.sided	-0.152705	0.416851	0.741382
F2	Dim.6	0.954753	44	0.344919	0.142466	two.sided	-0.15421	0.415577	0.741382
FC1	Dim.6	0.954357	44	0.345117	0.142408	two.sided	-0.154267	0.415528	0.741382
PO4	Dim.6	0.940049	44	0.352325	0.140316	two.sided	-0.156351	0.41376	0.741382
C3	Dim.6	0.933797	44	0.355505	0.139401	two.sided	-0.157261	0.412986	0.741382
AFz	Dim.6	0.9131	44	0.366166	0.136369	two.sided	-0.160274	0.41042	0.741382
POz	Dim.6	0.853416	44	0.398051	0.127605	two.sided	-0.168951	0.402976	0.741382
CPz	Dim.6	0.847872	44	0.401098	0.12679	two.sided	-0.169756	0.402281	0.741382
FC2	Dim.6	0.837691	44	0.406731	0.125292	two.sided	-0.171235	0.401004	0.741382
P5	Dim.6	0.829973	44	0.411035	0.124155	two.sided	-0.172355	0.400035	0.741382
F4	Dim.6	0.817094	44	0.418277	0.122258	two.sided	-0.174224	0.398415	0.741382
PO3	Dim.6	0.791094	44	0.433133	0.118423	two.sided	-0.177994	0.395137	0.741382
C1	Dim.6	0.741193	44	0.462514	0.111048	two.sided	-0.185221	0.388812	0.741382
Cz	Dim.6	0.736914	44	0.465086	0.110415	two.sided	-0.18584	0.388268	0.741382
F5	Dim.6	0.732548	44	0.467719	0.109768	two.sided	-0.186472	0.387712	0.741382
FC4	Dim.6	0.721651	44	0.474327	0.108155	two.sided	-0.188047	0.386323	0.741382
P4	Dim.6	0.705001	44	0.484525	0.105688	two.sided	-0.190454	0.384198	0.741382
P3	Dim.6	0.658553	44	0.513615	0.0987948	two.sided	-0.197158	0.378245	0.741382
CP2	Dim.6	0.654238	44	0.516364	0.0981539	two.sided	-0.19778	0.37769	0.741382
FC5	Dim.6	0.574805	44	0.568351	0.0863315	two.sided	-0.20921	0.367421	0.741382
FCz	Dim.6	0.568771	44	0.572403	0.085432	two.sided	-0.210076	0.366637	0.741382
CP4	Dim.6	0.56822	44	0.572774	0.0853498	two.sided	-0.210155	0.366565	0.741382
C2	Dim.6	0.568064	44	0.572879	0.0853265	two.sided	-0.210178	0.366545	0.741382
CP6	Dim.6	0.562172	44	0.576852	0.0844478	two.sided	-0.211023	0.365779	0.741382
CP3	Dim.6	0.559619	44	0.578577	0.0840671	two.sided	-0.21139	0.365447	0.741382
T8	Dim.6	-0.551227	44	0.584266	-0.0828152	two.sided	-0.364354	0.212594	0.741382
P1	Dim.6	0.530881	44	0.598171	0.0797783	two.sided	-0.215511	0.3617	0.741382
CP5	Dim.6	0.513496	44	0.610174	0.0771815	two.sided	-0.218001	0.359426	0.741382
CP1	Dim.6	0.510124	44	0.612514	0.0766777	two.sided	-0.218484	0.358985	0.741382
C4	Dim.6	0.504675	44	0.616306	0.0758633	two.sided	-0.219264	0.358271	0.741382
FT8	Dim.6	-0.502875	44	0.61756	-0.0755944	two.sided	-0.358035	0.219521	0.741382
P2	Dim.6	0.488958	44	0.6273	0.0735138	two.sided	-0.221512	0.35621	0.741382
AF7	Dim.6	0.48679	44	0.628823	0.0731896	two.sided	-0.221821	0.355925	0.741382
F7	Dim.6	0.470016	44	0.640665	0.0706803	two.sided	-0.224218	0.353721	0.741382
C5	Dim.6	0.460045	44	0.647749	0.0691882	two.sided	-0.225642	0.352408	0.741382
Pz	Dim.6	0.452095	44	0.653421	0.0679982	two.sided	-0.226776	0.35136	0.741382
F6	Dim.6	0.412213	44	0.682185	0.0620239	two.sided	-0.23246	0.34609	0.759413
C6	Dim.6	0.390952	44	0.697719	0.0588361	two.sided	-0.235484	0.343271	0.762323
T7	Dim.6	-0.16868	44	0.866821	-0.0254213	two.sided	-0.313406	0.266846	0.929863
FC6	Dim.6	0.106531	44	0.915646	0.016058	two.sided	-0.275524	0.304935	0.961756
F8	Dim.6	0.0607032	44	0.95187	0.00915097	two.sided	-0.281896	0.298656	0.961756
FT7	Dim.6	-0.057848	44	0.954132	-0.00872059	two.sided	-0.298264	0.282292	0.961756
AF8	Dim.6	-0.0482234	44	0.961756	-0.00726975	two.sided	-0.296941	0.283627	0.961756

## Sheet: PC.7
S7_PLF_PC7_Channel	Principal_Component	t	df	pvalue	cor	alternative	ci_lower	ci_upper	fdr
T7	Dim.7	-1.88673	44	0.0658066	-0.273583	two.sided	-0.522392	0.0181572	0.782887
C5	Dim.7	-1.44379	44	0.155881	-0.21268	two.sided	-0.47373	0.0827255	0.782887
C3	Dim.7	-1.41776	44	0.163305	-0.209014	two.sided	-0.470749	0.0865344	0.782887
FT7	Dim.7	-1.38284	44	0.173691	-0.204084	two.sided	-0.46673	0.0916437	0.782887
CP3	Dim.7	-1.36431	44	0.179409	-0.20146	two.sided	-0.464587	0.0943566	0.782887
CP5	Dim.7	-1.3609	44	0.180475	-0.200977	two.sided	-0.464193	0.0948549	0.782887
CP1	Dim.7	-1.34243	44	0.186341	-0.198358	two.sided	-0.46205	0.0975574	0.782887
CPz	Dim.7	-1.33579	44	0.188485	-0.197415	two.sided	-0.461278	0.0985293	0.782887
FC5	Dim.7	-1.27742	44	0.208155	-0.189103	two.sided	-0.454453	0.107073	0.782887
Pz	Dim.7	-1.2596	44	0.214456	-0.186558	two.sided	-0.452357	0.10968	0.782887
F7	Dim.7	-1.2299	44	0.225271	-0.182307	two.sided	-0.44885	0.114026	0.782887
FC3	Dim.7	-1.21872	44	0.229445	-0.180704	two.sided	-0.447526	0.115661	0.782887
Cz	Dim.7	-1.18726	44	0.241495	-0.176186	two.sided	-0.443786	0.120263	0.782887
C1	Dim.7	-1.17466	44	0.246448	-0.174374	two.sided	-0.442283	0.122105	0.782887
F5	Dim.7	-1.13446	44	0.262746	-0.168578	two.sided	-0.437467	0.127983	0.782887
P3	Dim.7	-1.08563	44	0.283555	-0.161516	two.sided	-0.431578	0.135117	0.782887
CP2	Dim.7	-1.02888	44	0.309161	-0.153276	two.sided	-0.424678	0.143403	0.782887
FT8	Dim.7	-0.995502	44	0.324935	-0.148416	two.sided	-0.420592	0.148271	0.782887
P1	Dim.7	-0.9171	44	0.36409	-0.136955	two.sided	-0.410916	0.159692	0.782887
AF7	Dim.7	-0.911823	44	0.366831	-0.136182	two.sided	-0.410261	0.16046	0.782887
P2	Dim.7	-0.888429	44	0.379141	-0.13275	two.sided	-0.40735	0.163863	0.782887
CP4	Dim.7	-0.868594	44	0.389782	-0.129837	two.sided	-0.404875	0.166746	0.782887
C2	Dim.7	-0.858211	44	0.395427	-0.128311	two.sided	-0.403576	0.168255	0.782887
FC1	Dim.7	-0.856353	44	0.396442	-0.128038	two.sided	-0.403344	0.168524	0.782887
P5	Dim.7	-0.850191	44	0.399822	-0.127131	two.sided	-0.402572	0.16942	0.782887
PO3	Dim.7	-0.842285	44	0.404184	-0.125968	two.sided	-0.401581	0.170568	0.782887
P4	Dim.7	-0.809539	44	0.422562	-0.121144	two.sided	-0.397464	0.17532	0.782887
POz	Dim.7	-0.802335	44	0.426672	-0.120081	two.sided	-0.396556	0.176365	0.782887
F3	Dim.7	-0.789316	44	0.43416	-0.11816	two.sided	-0.394912	0.178252	0.782887
FCz	Dim.7	-0.713866	44	0.47908	-0.107002	two.sided	-0.38533	0.189173	0.782887
CP6	Dim.7	-0.712852	44	0.479701	-0.106851	two.sided	-0.385201	0.189319	0.782887
T8	Dim.7	-0.710431	44	0.481186	-0.106492	two.sided	-0.384892	0.189669	0.782887
FC2	Dim.7	-0.678937	44	0.500733	-0.101822	two.sided	-0.380862	0.194217	0.782887
PO4	Dim.7	-0.671312	44	0.505531	-0.10069	two.sided	-0.379884	0.195317	0.782887
C4	Dim.7	-0.661587	44	0.511686	-0.0992455	two.sided	-0.378635	0.19672	0.782887
P7	Dim.7	-0.660469	44	0.512396	-0.0990796	two.sided	-0.378491	0.196881	0.782887
P6	Dim.7	-0.643119	44	0.523484	-0.0965014	two.sided	-0.376259	0.199382	0.782887
F6	Dim.7	-0.639677	44	0.525699	-0.0959897	two.sided	-0.375815	0.199878	0.782887
FC6	Dim.7	-0.624534	44	0.535502	-0.0937375	two.sided	-0.373862	0.202059	0.782887
Fz	Dim.7	-0.601902	44	0.550329	-0.0903688	two.sided	-0.370936	0.205315	0.782887
FC4	Dim.7	-0.567582	44	0.573204	-0.0852547	two.sided	-0.366483	0.210247	0.782887
F1	Dim.7	-0.556444	44	0.580726	-0.0835935	two.sided	-0.365033	0.211845	0.782887
Fpz	Dim.7	-0.556323	44	0.580808	-0.0835755	two.sided	-0.365018	0.211863	0.782887
AF3	Dim.7	-0.551384	44	0.58416	-0.0828385	two.sided	-0.364374	0.212571	0.782887
C6	Dim.7	-0.528045	44	0.600121	-0.0793548	two.sided	-0.361329	0.215917	0.782887
AF4	Dim.7	-0.508704	44	0.613501	-0.0764655	two.sided	-0.358799	0.218687	0.782887
F2	Dim.7	-0.494154	44	0.623656	-0.0742907	two.sided	-0.356892	0.220769	0.782887
P8	Dim.7	-0.46341	44	0.645355	-0.0696918	two.sided	-0.352851	0.225162	0.784181
F4	Dim.7	-0.437825	44	0.663655	-0.0658612	two.sided	-0.349477	0.228812	0.784181
P10	Dim.7	-0.419081	44	0.677196	-0.0630531	two.sided	-0.347	0.231482	0.784181
AFz	Dim.7	-0.418177	44	0.677851	-0.0629177	two.sided	-0.34688	0.231611	0.784181
PO8	Dim.7	-0.295249	44	0.769192	-0.0444665	two.sided	-0.330498	0.249046	0.844205
O1	Dim.7	-0.282155	44	0.779148	-0.042498	two.sided	-0.32874	0.250895	0.844205
O2	Dim.7	-0.257565	44	0.797943	-0.0388002	two.sided	-0.325433	0.254363	0.844205
P9	Dim.7	-0.256502	44	0.798759	-0.0386402	two.sided	-0.325289	0.254513	0.844205
PO7	Dim.7	-0.253218	44	0.801279	-0.0381462	two.sided	-0.324847	0.254975	0.844205
AF8	Dim.7	-0.172547	44	0.863799	-0.0260037	two.sided	-0.313932	0.266305	0.891166
F8	Dim.7	-0.156875	44	0.876061	-0.0236431	two.sided	-0.311801	0.268498	0.891166
Oz	Dim.7	-0.0701305	44	0.944408	-0.010572	two.sided	-0.299949	0.280587	0.944408

## Sheet: PC.8
S7_PLF_PC8_Channel	Principal_Component	t	df	pvalue	cor	alternative	ci_lower	ci_upper	fdr
AF7	Dim.8	-1.64446	44	0.107209	-0.240627	two.sided	-0.49626	0.0534014	0.993915
F7	Dim.8	-1.61311	44	0.113872	-0.236298	two.sided	-0.492792	0.057977	0.993915
AF8	Dim.8	-1.52046	44	0.135549	-0.223424	two.sided	-0.482432	0.0715125	0.993915
F8	Dim.8	-1.42407	44	0.16148	-0.209904	two.sided	-0.471473	0.0856109	0.993915
FT7	Dim.8	-1.27537	44	0.208871	-0.188811	two.sided	-0.454213	0.107372	0.993915
Fpz	Dim.8	-1.27353	44	0.209518	-0.188548	two.sided	-0.453996	0.107642	0.993915
F6	Dim.8	-1.13203	44	0.263754	-0.168228	two.sided	-0.437176	0.128338	0.993915
FT8	Dim.8	-1.12861	44	0.265179	-0.167734	two.sided	-0.436765	0.128838	0.993915
AF3	Dim.8	-0.808713	44	0.423031	-0.121022	two.sided	-0.39736	0.17544	0.993915
F5	Dim.8	-0.775342	44	0.442285	-0.116097	two.sided	-0.393145	0.180277	0.993915
FC5	Dim.8	-0.754489	44	0.454575	-0.113015	two.sided	-0.390501	0.183297	0.993915
AF4	Dim.8	-0.74858	44	0.458094	-0.112141	two.sided	-0.389751	0.184152	0.993915
FC6	Dim.8	-0.741496	44	0.462332	-0.111093	two.sided	-0.38885	0.185177	0.993915
P10	Dim.8	-0.720386	44	0.475097	-0.107967	two.sided	-0.386162	0.18823	0.993915
AFz	Dim.8	-0.696876	44	0.489546	-0.104483	two.sided	-0.383159	0.191627	0.993915
P8	Dim.8	-0.614532	44	0.542029	-0.0922492	two.sided	-0.37257	0.203498	0.993915
P4	Dim.8	-0.480138	44	0.633508	-0.0721946	two.sided	-0.355051	0.222772	0.993915
O1	Dim.8	-0.479482	44	0.633971	-0.0720965	two.sided	-0.354965	0.222866	0.993915
C6	Dim.8	-0.466322	44	0.643286	-0.0701276	two.sided	-0.353235	0.224746	0.993915
PO8	Dim.8	-0.463284	44	0.645445	-0.0696729	two.sided	-0.352835	0.22518	0.993915
CP6	Dim.8	-0.461073	44	0.647017	-0.069342	two.sided	-0.352543	0.225495	0.993915
CPz	Dim.8	-0.449303	44	0.655419	-0.0675801	two.sided	-0.350992	0.227175	0.993915
Oz	Dim.8	-0.449045	44	0.655603	-0.0675415	two.sided	-0.350958	0.227211	0.993915
T7	Dim.8	-0.442551	44	0.660258	-0.0665691	two.sided	-0.350101	0.228138	0.993915
Cz	Dim.8	0.421628	44	0.67535	0.0634348	two.sided	-0.231119	0.347337	0.993915
P6	Dim.8	-0.384428	44	0.702513	-0.0578576	two.sided	-0.342405	0.236411	0.993915
O2	Dim.8	-0.375115	44	0.709377	-0.0564605	two.sided	-0.341167	0.237734	0.993915
F4	Dim.8	-0.319169	44	0.751109	-0.0480609	two.sided	-0.333703	0.245665	0.993915
T8	Dim.8	-0.312191	44	0.75637	-0.0470125	two.sided	-0.332769	0.246652	0.993915
POz	Dim.8	-0.276145	44	0.78373	-0.0415944	two.sided	-0.327933	0.251743	0.993915
F1	Dim.8	-0.274052	44	0.785327	-0.0412797	two.sided	-0.327651	0.252039	0.993915
FC4	Dim.8	-0.257732	44	0.797815	-0.0388253	two.sided	-0.325455	0.254339	0.993915
PO7	Dim.8	-0.255585	44	0.799462	-0.0385024	two.sided	-0.325166	0.254642	0.993915
FC3	Dim.8	-0.246854	44	0.806169	-0.0371889	two.sided	-0.323989	0.255872	0.993915
C5	Dim.8	-0.242527	44	0.809498	-0.036538	two.sided	-0.323406	0.256481	0.993915
PO4	Dim.8	-0.224165	44	0.823667	-0.0337749	two.sided	-0.320926	0.259063	0.993915
Pz	Dim.8	-0.209554	44	0.834983	-0.0315757	two.sided	-0.31895	0.261116	0.993915
C3	Dim.8	0.208937	44	0.835461	0.0314829	two.sided	-0.261202	0.318867	0.993915
F3	Dim.8	-0.208163	44	0.836062	-0.0313663	two.sided	-0.318762	0.261311	0.993915
P9	Dim.8	-0.197084	44	0.844669	-0.0296984	two.sided	-0.317261	0.262866	0.993915
CP4	Dim.8	-0.194811	44	0.846437	-0.0293563	two.sided	-0.316953	0.263185	0.993915
P1	Dim.8	-0.187658	44	0.852008	-0.0282792	two.sided	-0.315983	0.264188	0.993915
F2	Dim.8	-0.184052	44	0.854819	-0.0277362	two.sided	-0.315494	0.264693	0.993915
C4	Dim.8	-0.180977	44	0.857217	-0.0272732	two.sided	-0.315077	0.265124	0.993915
C1	Dim.8	0.139197	44	0.88993	0.0209801	two.sided	-0.270968	0.309394	0.993915
CP3	Dim.8	0.137427	44	0.89132	0.0207135	two.sided	-0.271215	0.309153	0.993915
P3	Dim.8	0.124705	44	0.901325	0.0187967	two.sided	-0.272991	0.307417	0.993915
P7	Dim.8	-0.103499	44	0.918038	-0.0156011	two.sided	-0.30452	0.275947	0.993915
C2	Dim.8	0.0953079	44	0.924503	0.0143667	two.sided	-0.277087	0.303399	0.993915
Fz	Dim.8	0.089423	44	0.929152	0.0134798	two.sided	-0.277906	0.302594	0.993915
CP1	Dim.8	0.0890566	44	0.929441	0.0134246	two.sided	-0.277957	0.302544	0.993915
PO3	Dim.8	-0.0760621	44	0.939714	-0.011466	two.sided	-0.300763	0.279763	0.993915
P2	Dim.8	-0.074326	44	0.941088	-0.0112044	two.sided	-0.300525	0.280004	0.993915
FC1	Dim.8	-0.0599472	44	0.952469	-0.00903702	two.sided	-0.298552	0.282001	0.993915
P5	Dim.8	0.0436583	44	0.965374	0.00658159	two.sided	-0.28426	0.296313	0.993915
CP2	Dim.8	-0.0307696	44	0.975592	-0.00463864	two.sided	-0.29454	0.286045	0.993915
FCz	Dim.8	0.0218755	44	0.982646	0.00329783	two.sided	-0.287275	0.293315	0.993915
FC2	Dim.8	0.00849265	44	0.993262	0.00128031	two.sided	-0.289125	0.29147	0.993915
CP5	Dim.8	0.00767039	44	0.993915	0.00115635	two.sided	-0.289239	0.291357	0.993915

## Sheet: PC.9
S7_PLF_PC9_Channel	Principal_Component	t	df	pvalue	cor	alternative	ci_lower	ci_upper	fdr
C4	Dim.9	-1.21659	44	0.230247	-0.180399	two.sided	-0.447273	0.115973	0.687933
P9	Dim.9	-1.20613	44	0.234214	-0.178897	two.sided	-0.446031	0.117503	0.687933
AFz	Dim.9	-1.16588	44	0.249944	-0.17311	two.sided	-0.441234	0.123389	0.687933
CPz	Dim.9	-1.15774	44	0.253215	-0.171937	two.sided	-0.44026	0.124579	0.687933
FC6	Dim.9	-1.14636	44	0.257843	-0.170296	two.sided	-0.438896	0.126243	0.687933
FCz	Dim.9	-1.1169	44	0.270099	-0.166042	two.sided	-0.435355	0.130549	0.687933
C6	Dim.9	-1.11037	44	0.272871	-0.165098	two.sided	-0.434568	0.131503	0.687933
O2	Dim.9	-1.08771	44	0.282647	-0.161817	two.sided	-0.43183	0.134814	0.687933
F8	Dim.9	-1.05801	44	0.295825	-0.15751	two.sided	-0.428228	0.139151	0.687933
Pz	Dim.9	-1.04674	44	0.300937	-0.155873	two.sided	-0.426856	0.140796	0.687933
F2	Dim.9	-0.982721	44	0.331118	-0.146551	two.sided	-0.419023	0.150134	0.687933
FC2	Dim.9	-0.978038	44	0.333403	-0.145868	two.sided	-0.418447	0.150817	0.687933
Fpz	Dim.9	-0.962375	44	0.341121	-0.14358	two.sided	-0.416517	0.153099	0.687933
CP4	Dim.9	-0.957775	44	0.343409	-0.142908	two.sided	-0.41595	0.153769	0.687933
C2	Dim.9	-0.950115	44	0.347243	-0.141788	two.sided	-0.415004	0.154885	0.687933
P10	Dim.9	-0.936229	44	0.354266	-0.139757	two.sided	-0.413287	0.156907	0.687933
F4	Dim.9	-0.931976	44	0.356435	-0.139134	two.sided	-0.412761	0.157527	0.687933
C1	Dim.9	-0.919015	44	0.363099	-0.137236	two.sided	-0.411154	0.159413	0.687933
FC4	Dim.9	-0.914959	44	0.3652	-0.136641	two.sided	-0.41065	0.160003	0.687933
T8	Dim.9	-0.912341	44	0.366561	-0.136258	two.sided	-0.410325	0.160384	0.687933
Cz	Dim.9	-0.887953	44	0.379395	-0.13268	two.sided	-0.407291	0.163932	0.687933
FC1	Dim.9	-0.87468	44	0.386498	-0.130731	two.sided	-0.405635	0.165861	0.687933
Fz	Dim.9	-0.868426	44	0.389873	-0.129812	two.sided	-0.404854	0.16677	0.687933
F1	Dim.9	-0.867675	44	0.39028	-0.129702	two.sided	-0.40476	0.166879	0.687933
CP2	Dim.9	-0.84986	44	0.400004	-0.127082	two.sided	-0.40253	0.169468	0.687933
P7	Dim.9	-0.847889	44	0.401089	-0.126792	two.sided	-0.402283	0.169754	0.687933
AF4	Dim.9	-0.836268	44	0.407523	-0.125082	two.sided	-0.400826	0.171441	0.687933
CP3	Dim.9	-0.815678	44	0.419078	-0.122049	two.sided	-0.398237	0.174429	0.687933
AF8	Dim.9	-0.809579	44	0.422539	-0.12115	two.sided	-0.397469	0.175314	0.687933
CP6	Dim.9	-0.795761	44	0.430443	-0.119111	two.sided	-0.395726	0.177318	0.687933
P4	Dim.9	-0.79186	44	0.432691	-0.118536	two.sided	-0.395234	0.177883	0.687933
Oz	Dim.9	-0.791192	44	0.433076	-0.118437	two.sided	-0.395149	0.17798	0.687933
PO7	Dim.9	-0.789377	44	0.434125	-0.118169	two.sided	-0.39492	0.178243	0.687933
F6	Dim.9	-0.786216	44	0.435955	-0.117703	two.sided	-0.39452	0.178701	0.687933
P3	Dim.9	-0.767705	44	0.446763	-0.114968	two.sided	-0.392178	0.181383	0.687933
PO8	Dim.9	-0.762411	44	0.449883	-0.114186	two.sided	-0.391506	0.18215	0.687933
C3	Dim.9	-0.753411	44	0.455215	-0.112855	two.sided	-0.390364	0.183453	0.687933
FC3	Dim.9	-0.74334	44	0.461227	-0.111366	two.sided	-0.389085	0.18491	0.687933
P5	Dim.9	-0.734942	44	0.466274	-0.110123	two.sided	-0.388017	0.186125	0.687933
CP5	Dim.9	-0.734741	44	0.466395	-0.110093	two.sided	-0.387991	0.186154	0.687933
CP1	Dim.9	-0.69324	44	0.491802	-0.103944	two.sided	-0.382694	0.192152	0.69693
FT8	Dim.9	-0.686309	44	0.496119	-0.102916	two.sided	-0.381807	0.193153	0.69693
P1	Dim.9	-0.658838	44	0.513433	-0.0988372	two.sided	-0.378282	0.197117	0.704478
O1	Dim.9	-0.609816	44	0.54512	-0.0915472	two.sided	-0.37196	0.204177	0.727114
AF3	Dim.9	-0.595472	44	0.554578	-0.0894113	two.sided	-0.370103	0.20624	0.727114
PO3	Dim.9	-0.547598	44	0.586735	-0.0822736	two.sided	-0.363881	0.213114	0.730921
P8	Dim.9	-0.545013	44	0.588497	-0.0818879	two.sided	-0.363544	0.213485	0.730921
T7	Dim.9	-0.527117	44	0.60076	-0.0792162	two.sided	-0.361208	0.21605	0.730921
F3	Dim.9	-0.518025	44	0.607036	-0.0778582	two.sided	-0.360019	0.217353	0.730921
P2	Dim.9	-0.455999	44	0.650633	-0.0685826	two.sided	-0.351875	0.226219	0.743773
PO4	Dim.9	-0.452274	44	0.653294	-0.0680249	two.sided	-0.351384	0.226751	0.743773
FC5	Dim.9	-0.445225	44	0.65834	-0.0669694	two.sided	-0.350454	0.227756	0.743773
POz	Dim.9	-0.431606	44	0.668135	-0.0649298	two.sided	-0.348656	0.229698	0.743773
C5	Dim.9	-0.403751	44	0.688352	-0.0607553	two.sided	-0.344969	0.233664	0.752088
F7	Dim.9	0.355901	44	0.723615	0.0535771	two.sided	-0.240461	0.338609	0.776242
P6	Dim.9	-0.258316	44	0.797368	-0.0389131	two.sided	-0.325534	0.254257	0.840084
FT7	Dim.9	-0.130339	44	0.896892	-0.0196455	two.sided	-0.308186	0.272205	0.928362
F5	Dim.9	0.100411	44	0.920474	0.0151358	two.sided	-0.276377	0.304098	0.936344
AF7	Dim.9	-0.0765399	44	0.939337	-0.0115381	two.sided	-0.300828	0.279697	0.939337
