# Supplementary material for: Uncovering key predictive channels and clinical variables in the gamma band auditory steady-state response in early-stage psychosis: a longitudinal study
Source: Acta Neuropsychiatr. 2024 Dec 9;37:e1. doi: 10.1017/neu.2024.60 (PMC13130324; doi:10.1017/neu.2024.60)
Supplement: Holton et al. supplementary material 10 — Holton et al. supplementary material [file S0924270824000607sup010.xlsx]

## Sheet: PC.1
S8_PWE_PC1_Channel	Principal_Component	t	df	pvalue	cor	alternative	ci_lower	ci_upper	FDR
FCz	Dim.1	-0.83115	44	0.410377	-0.124328	two.sided	-0.400183	0.172184	0.738678
FC1	Dim.1	-0.757404	44	0.452845	-0.113446	two.sided	-0.390871	0.182875	0.812745
T8	Dim.1	0.709354	44	0.481847	0.106333	two.sided	-0.189825	0.384754	0.717618
F1	Dim.1	-0.673952	44	0.503868	-0.101082	two.sided	-0.380222	0.194937	0.860076
F3	Dim.1	-0.665226	44	0.509378	-0.099786	two.sided	-0.379102	0.196195	0.725081
C3	Dim.1	-0.655937	44	0.51528	-0.0984062	two.sided	-0.377909	0.197535	0.909325
C1	Dim.1	-0.652039	44	0.517768	-0.097827	two.sided	-0.377407	0.198097	0.825516
PO7	Dim.1	0.639917	44	0.525545	0.0960253	two.sided	-0.199844	0.375846	0.863376
FC5	Dim.1	-0.623287	44	0.536314	-0.093552	two.sided	-0.373701	0.202238	0.964478
CP5	Dim.1	-0.612493	44	0.543364	-0.0919457	two.sided	-0.372306	0.203792	0.882967
Oz	Dim.1	0.587644	44	0.559775	0.0882451	two.sided	-0.207365	0.369088	0.885228
FC3	Dim.1	-0.585218	44	0.561391	-0.0878835	two.sided	-0.368773	0.207714	0.842086
Fz	Dim.1	-0.579337	44	0.565316	-0.0870072	two.sided	-0.36801	0.208559	0.766315
FC2	Dim.1	-0.573327	44	0.569342	-0.0861112	two.sided	-0.367229	0.209422	0.869429
F4	Dim.1	-0.567891	44	0.572996	-0.0853007	two.sided	-0.366523	0.210203	0.704364
F6	Dim.1	-0.56077	44	0.577799	-0.0842388	two.sided	-0.365596	0.211225	0.86861
FC4	Dim.1	-0.559115	44	0.578918	-0.0839919	two.sided	-0.365381	0.211462	0.868377
Cz	Dim.1	-0.526639	44	0.60109	-0.0791447	two.sided	-0.361145	0.216119	0.796158
F2	Dim.1	-0.524665	44	0.60245	-0.0788499	two.sided	-0.360887	0.216402	0.915065
F5	Dim.1	-0.518044	44	0.607023	-0.0778611	two.sided	-0.360022	0.21735	0.906133
AF3	Dim.1	-0.499341	44	0.620027	-0.0750662	two.sided	-0.357572	0.220027	0.97011
C6	Dim.1	-0.497331	44	0.621432	-0.0747657	two.sided	-0.357309	0.220314	0.837537
CP3	Dim.1	-0.48992	44	0.626624	-0.0736576	two.sided	-0.356336	0.221374	0.813166
C2	Dim.1	-0.478277	44	0.634821	-0.0719162	two.sided	-0.354807	0.223038	0.79434
C5	Dim.1	-0.476647	44	0.635972	-0.0716725	two.sided	-0.354593	0.223271	0.788977
AF8	Dim.1	-0.466263	44	0.643328	-0.0701188	two.sided	-0.353227	0.224754	0.723744
AFz	Dim.1	-0.439899	44	0.662163	-0.0661719	two.sided	-0.349751	0.228516	0.851353
C4	Dim.1	-0.409818	44	0.683928	-0.0616648	two.sided	-0.345773	0.232801	0.807382
FC6	Dim.1	-0.408616	44	0.684803	-0.0614847	two.sided	-0.345614	0.232972	0.880461
O1	Dim.1	0.394451	44	0.695154	0.0593608	two.sided	-0.234987	0.343736	0.775597
PO8	Dim.1	0.376917	44	0.708047	0.0567309	two.sided	-0.237478	0.341406	0.973403
Fp1	Dim.1	-0.349132	44	0.728655	-0.0525609	two.sided	-0.337706	0.241421	0.963161
P7	Dim.1	0.343671	44	0.732731	0.051741	two.sided	-0.242195	0.336978	0.931588
PO3	Dim.1	0.34195	44	0.734016	0.0514826	two.sided	-0.242439	0.336748	0.940064
Pz	Dim.1	0.334424	44	0.739648	0.0503524	two.sided	-0.243505	0.335743	0.864166
POz	Dim.1	0.327076	44	0.745162	0.0492487	two.sided	-0.244546	0.334761	0.838307
CP1	Dim.1	-0.308673	44	0.759027	-0.046484	two.sided	-0.332298	0.247149	0.94654
AF7	Dim.1	-0.305264	44	0.761605	-0.0459716	two.sided	-0.331841	0.247631	0.856805
P8	Dim.1	0.284956	44	0.777015	0.0429191	two.sided	-0.2505	0.329117	0.777015
Fpz	Dim.1	-0.271732	44	0.787099	-0.0409308	two.sided	-0.327339	0.252366	0.871746
AF4	Dim.1	-0.256411	44	0.798828	-0.0386266	two.sided	-0.325277	0.254526	0.843368
TP7	Dim.1	0.228533	44	0.820291	0.0344322	two.sided	-0.258449	0.321517	0.922827
O2	Dim.1	0.219794	44	0.827048	0.033117	two.sided	-0.259678	0.320335	0.930429
P2	Dim.1	0.215568	44	0.830321	0.0324809	two.sided	-0.260271	0.319764	0.892203
PO4	Dim.1	0.21426	44	0.831334	0.0322841	two.sided	-0.260455	0.319587	0.930815
CP6	Dim.1	-0.212434	44	0.832749	-0.0320092	two.sided	-0.31934	0.260711	0.832749
P1	Dim.1	0.187119	44	0.852428	0.028198	two.sided	-0.264263	0.31591	0.998462
Fp2	Dim.1	-0.184778	44	0.854252	-0.0278455	two.sided	-0.315592	0.264591	0.961534
F7	Dim.1	0.181991	44	0.856425	0.0274259	two.sided	-0.264982	0.315214	0.992739
CPz	Dim.1	-0.176672	44	0.860577	-0.0266248	two.sided	-0.314492	0.265727	0.968149
CP4	Dim.1	-0.168469	44	0.866987	-0.0253894	two.sided	-0.313378	0.266876	0.897596
P3	Dim.1	0.14378	44	0.886331	0.0216706	two.sided	-0.270328	0.310018	0.992839
P6	Dim.1	0.139232	44	0.889902	0.0209854	two.sided	-0.270963	0.309399	0.889902
P4	Dim.1	0.139053	44	0.890043	0.0209584	two.sided	-0.270988	0.309374	0.890043
CP2	Dim.1	-0.132406	44	0.895267	-0.019957	two.sided	-0.308468	0.271916	0.983799
FT8	Dim.1	0.127056	44	0.899475	0.0191508	two.sided	-0.272663	0.307738	0.899475
TP8	Dim.1	0.101875	44	0.919318	0.0153565	two.sided	-0.276173	0.304298	0.951245
P5	Dim.1	0.0926628	44	0.926592	0.0139681	two.sided	-0.277455	0.303037	0.926592
F8	Dim.1	-0.0653457	44	0.948195	-0.00985075	two.sided	-0.299293	0.281252	0.948195
T7	Dim.1	0.0588235	44	0.953359	0.00886762	two.sided	-0.282157	0.298398	0.995779
P9	Dim.1	-0.0407825	44	0.967654	-0.00614807	two.sided	-0.295918	0.284658	0.967654
FT7	Dim.1	0.0296791	44	0.976457	0.00447425	two.sided	-0.286196	0.29439	0.976457
P10	Dim.1	0.0170985	44	0.986435	0.00257769	two.sided	-0.287936	0.292657	0.986435

## Sheet: PC.2
S8_PWE_PC2_Channel	Principal_Component	t	df	pvalue	cor	alternative	ci_lower	ci_upper	FDR
PO7	Dim.2	1.72964	44	0.0907045	0.252317	two.sided	-0.0409832	0.505582	0.816341
AF7	Dim.2	1.51107	44	0.13792	0.222112	two.sided	-0.0728856	0.481372	0.62064
Fpz	Dim.2	1.45765	44	0.152037	0.214628	two.sided	-0.0806976	0.475312	0.684166
P7	Dim.2	1.37273	44	0.176793	0.202653	two.sided	-0.0931238	0.465562	0.743606
O1	Dim.2	1.35978	44	0.180828	0.200818	two.sided	-0.0950195	0.464062	0.775597
PO3	Dim.2	1.32681	44	0.191417	0.196139	two.sided	-0.0998444	0.460232	0.830382
TP7	Dim.2	1.29351	44	0.202584	0.191399	two.sided	-0.104717	0.456342	0.810907
P1	Dim.2	1.28621	44	0.205097	0.190358	two.sided	-0.105786	0.455486	0.907427
AF8	Dim.2	1.21874	44	0.229437	0.180707	two.sided	-0.115658	0.447528	0.594009
PO4	Dim.2	1.1887	44	0.240932	0.176394	two.sided	-0.120052	0.443958	0.765113
POz	Dim.2	1.16264	44	0.251244	0.172642	two.sided	-0.123864	0.440846	0.83333
P9	Dim.2	1.12943	44	0.264837	0.167852	two.sided	-0.128718	0.436863	0.794511
P2	Dim.2	1.08185	44	0.285211	0.160969	two.sided	-0.135669	0.431121	0.771305
Fp1	Dim.2	1.07617	44	0.287719	0.160144	two.sided	-0.1365	0.430432	0.905519
AF3	Dim.2	1.04517	44	0.301651	0.155646	two.sided	-0.141024	0.426665	0.97011
P8	Dim.2	1.0271	44	0.309989	0.153017	two.sided	-0.143663	0.42446	0.725087
PO8	Dim.2	1.0201	44	0.313256	0.151999	two.sided	-0.144683	0.423606	0.973403
Fp2	Dim.2	0.999676	44	0.322933	0.149024	two.sided	-0.147662	0.421105	0.893104
P5	Dim.2	0.99329	44	0.326	0.148093	two.sided	-0.148593	0.420321	0.919494
T8	Dim.2	-0.974684	44	0.335046	-0.145378	two.sided	-0.418034	0.151306	0.603474
P3	Dim.2	0.934386	44	0.355204	0.139487	two.sided	-0.157176	0.413059	0.992839
TP8	Dim.2	0.931946	44	0.35645	0.13913	two.sided	-0.157531	0.412757	0.944231
F2	Dim.2	0.915196	44	0.365078	0.136676	two.sided	-0.159969	0.41068	0.821425
AFz	Dim.2	0.909144	44	0.368227	0.135789	two.sided	-0.160849	0.409928	0.683496
P6	Dim.2	0.904293	44	0.370765	0.135078	two.sided	-0.161555	0.409325	0.822858
Pz	Dim.2	0.903772	44	0.371038	0.135001	two.sided	-0.161631	0.40926	0.712335
CPz	Dim.2	0.879168	44	0.384087	0.13139	two.sided	-0.165209	0.406195	0.968149
CP1	Dim.2	0.862956	44	0.392841	0.129008	two.sided	-0.167565	0.40417	0.94654
F5	Dim.2	0.850674	44	0.399556	0.127202	two.sided	-0.169349	0.402632	0.906133
F8	Dim.2	0.838448	44	0.406311	0.125403	two.sided	-0.171125	0.401099	0.869802
FT8	Dim.2	0.837725	44	0.406713	0.125297	two.sided	-0.17123	0.401009	0.759116
F1	Dim.2	0.836222	44	0.407549	0.125075	two.sided	-0.171448	0.40082	0.860076
Oz	Dim.2	0.825566	44	0.413504	0.123506	two.sided	-0.172995	0.399481	0.885228
AF4	Dim.2	0.824911	44	0.413872	0.123409	two.sided	-0.17309	0.399399	0.801259
FT7	Dim.2	0.807206	44	0.42389	0.1208	two.sided	-0.175658	0.39717	0.976457
P10	Dim.2	0.787747	44	0.435068	0.117929	two.sided	-0.17848	0.394714	0.878924
P4	Dim.2	0.772818	44	0.443762	0.115724	two.sided	-0.180643	0.392825	0.774646
FC4	Dim.2	0.758552	44	0.452165	0.113616	two.sided	-0.182709	0.391017	0.868377
FC3	Dim.2	0.74432	44	0.46064	0.111511	two.sided	-0.184769	0.389209	0.842086
CP3	Dim.2	0.74291	44	0.461485	0.111302	two.sided	-0.184973	0.38903	0.813166
CP4	Dim.2	0.733067	44	0.467406	0.109845	two.sided	-0.186397	0.387778	0.815026
Fz	Dim.2	0.724477	44	0.472608	0.108573	two.sided	-0.187639	0.386684	0.766315
F6	Dim.2	0.720775	44	0.47486	0.108025	two.sided	-0.188174	0.386212	0.86861
F3	Dim.2	0.708668	44	0.482269	0.106231	two.sided	-0.189924	0.384667	0.725081
FC2	Dim.2	0.704447	44	0.484867	0.105605	two.sided	-0.190534	0.384127	0.869429
C1	Dim.2	0.655965	44	0.515262	0.0984105	two.sided	-0.197531	0.377912	0.825516
O2	Dim.2	0.653954	44	0.516545	0.0981116	two.sided	-0.197821	0.377653	0.930429
F7	Dim.2	0.637143	44	0.527333	0.0956128	two.sided	-0.200243	0.375489	0.953518
FC1	Dim.2	0.614836	44	0.54183	0.0922944	two.sided	-0.203455	0.372609	0.812745
FC6	Dim.2	0.599484	44	0.551925	0.0900088	two.sided	-0.205663	0.370623	0.880461
CP2	Dim.2	0.588679	44	0.559087	0.0883993	two.sided	-0.207216	0.369222	0.948094
CP5	Dim.2	0.547954	44	0.586493	0.0823267	two.sided	-0.213063	0.363927	0.882967
FC5	Dim.2	0.542845	44	0.589976	0.0815643	two.sided	-0.213796	0.363261	0.964478
CP6	Dim.2	0.540246	44	0.591752	0.0811763	two.sided	-0.214169	0.362922	0.832749
FCz	Dim.2	0.532969	44	0.596737	0.08009	two.sided	-0.215212	0.361972	0.871736
Cz	Dim.2	0.520995	44	0.604983	0.0783018	two.sided	-0.216927	0.360407	0.796158
F4	Dim.2	0.495275	44	0.622871	0.0744582	two.sided	-0.220608	0.357039	0.704364
C6	Dim.2	0.469611	44	0.640952	0.0706198	two.sided	-0.224276	0.353667	0.837537
C2	Dim.2	0.467374	44	0.642539	0.070285	two.sided	-0.224596	0.353373	0.79434
C5	Dim.2	0.418375	44	0.677708	0.0629473	two.sided	-0.231583	0.346906	0.788977
C4	Dim.2	0.410293	44	0.683582	0.0617361	two.sided	-0.232733	0.345836	0.807382
C3	Dim.2	0.409618	44	0.684073	0.0616349	two.sided	-0.232829	0.345747	0.909325
T7	Dim.2	0.14712	44	0.88371	0.0221737	two.sided	-0.269861	0.310473	0.995779

## Sheet: PC.3
S8_PWE_PC3_Channel	Principal_Component	t	df	pvalue	cor	alternative	ci_lower	ci_upper	FDR
F3	Dim.3	0.572924	44	0.569613	0.0860512	two.sided	-0.20948	0.367177	0.725081
AF8	Dim.3	0.540536	44	0.591554	0.0812196	two.sided	-0.214127	0.36296	0.723744
P10	Dim.3	0.538425	44	0.592997	0.0809045	two.sided	-0.21443	0.362684	0.878924
O1	Dim.3	0.530659	44	0.598324	0.079745	two.sided	-0.215543	0.36167	0.775597
F4	Dim.3	0.490665	44	0.626102	0.073769	two.sided	-0.221267	0.356434	0.704364
Fz	Dim.3	0.485246	44	0.62991	0.0729586	two.sided	-0.222042	0.355723	0.766315
TP7	Dim.3	-0.484115	44	0.630706	-0.0727894	two.sided	-0.355574	0.222204	0.810907
FT7	Dim.3	-0.483813	44	0.630918	-0.0727443	two.sided	-0.355534	0.222247	0.976457
PO7	Dim.3	0.466496	44	0.643162	0.0701537	two.sided	-0.224721	0.353257	0.863376
CP5	Dim.3	0.436833	44	0.664369	0.0657127	two.sided	-0.228953	0.349346	0.882967
C3	Dim.3	0.403664	44	0.688415	0.0607423	two.sided	-0.233676	0.344958	0.909325
P8	Dim.3	0.394238	44	0.69531	0.0593288	two.sided	-0.235017	0.343707	0.777015
C5	Dim.3	0.386059	44	0.701313	0.0581023	two.sided	-0.236179	0.342621	0.788977
AF7	Dim.3	0.381454	44	0.704702	0.0574116	two.sided	-0.236834	0.34201	0.856805
C4	Dim.3	0.363904	44	0.717673	0.0547782	two.sided	-0.239326	0.339675	0.807382
Cz	Dim.3	0.348009	44	0.729493	0.0523923	two.sided	-0.24158	0.337556	0.796158
P6	Dim.3	0.345413	44	0.731429	0.0520026	two.sided	-0.241948	0.33721	0.822858
P4	Dim.3	0.342354	44	0.733715	0.0515432	two.sided	-0.242382	0.336802	0.825429
T8	Dim.3	0.335514	44	0.738832	0.050516	two.sided	-0.243351	0.335888	0.738832
PO8	Dim.3	0.311236	44	0.757091	0.046869	two.sided	-0.246787	0.332641	0.973403
O2	Dim.3	0.297242	44	0.767681	0.0447659	two.sided	-0.248765	0.330766	0.930429
CP3	Dim.3	0.288448	44	0.774358	0.0434442	two.sided	-0.250007	0.329586	0.813166
P5	Dim.3	0.287978	44	0.774716	0.0433734	two.sided	-0.250073	0.329522	0.919494
CP6	Dim.3	0.286852	44	0.775572	0.0432042	two.sided	-0.250232	0.329371	0.832749
P3	Dim.3	0.283006	44	0.778499	0.042626	two.sided	-0.250775	0.328855	0.992839
AFz	Dim.3	0.274464	44	0.785013	0.0413416	two.sided	-0.251981	0.327707	0.883139
C2	Dim.3	0.262266	44	0.79434	0.0395072	two.sided	-0.2537	0.326066	0.79434
FC3	Dim.3	0.240888	44	0.810761	0.0362914	two.sided	-0.256711	0.323185	0.92941
AF4	Dim.3	0.230637	44	0.818666	0.0347489	two.sided	-0.258153	0.321801	0.843368
Pz	Dim.3	0.228568	44	0.820264	0.0344375	two.sided	-0.258444	0.321521	0.864166
FC2	Dim.3	0.208976	44	0.835431	0.0314887	two.sided	-0.261197	0.318872	0.869429
P9	Dim.3	0.206989	44	0.836974	0.0311895	two.sided	-0.261476	0.318603	0.967654
F6	Dim.3	0.19173	44	0.848836	0.0288922	two.sided	-0.263617	0.316535	0.901895
FT8	Dim.3	-0.190373	44	0.849892	-0.028688	two.sided	-0.316351	0.263807	0.899475
FC6	Dim.3	0.18115	44	0.857081	0.0272993	two.sided	-0.2651	0.3151	0.923306
F1	Dim.3	0.168321	44	0.867102	0.0253672	two.sided	-0.266896	0.313358	0.91514
CP2	Dim.3	0.165051	44	0.86966	0.0248747	two.sided	-0.267354	0.312913	0.983799
FCz	Dim.3	0.162398	44	0.871736	0.0244751	two.sided	-0.267725	0.312552	0.871736
Fpz	Dim.3	0.162385	44	0.871746	0.0244732	two.sided	-0.267727	0.312551	0.871746
F2	Dim.3	0.161229	44	0.872651	0.024299	two.sided	-0.267889	0.312393	0.973882
FC4	Dim.3	0.158071	44	0.875124	0.0238234	two.sided	-0.26833	0.311964	0.875124
C1	Dim.3	0.154248	44	0.87812	0.0232474	two.sided	-0.268865	0.311444	0.924355
Oz	Dim.3	0.145185	44	0.885228	0.0218822	two.sided	-0.270132	0.31021	0.885228
FC1	Dim.3	0.139715	44	0.889523	0.0210581	two.sided	-0.270896	0.309464	0.889523
P2	Dim.3	0.136304	44	0.892203	0.0205443	two.sided	-0.271372	0.308999	0.892203
CP4	Dim.3	0.129444	44	0.897596	0.0195107	two.sided	-0.27233	0.308064	0.897596
AF3	Dim.3	0.0983879	44	0.922071	0.0148309	two.sided	-0.276658	0.303821	0.97011
POz	Dim.3	0.0934878	44	0.92594	0.0140924	two.sided	-0.27734	0.30315	0.92594
PO4	Dim.3	0.0873175	44	0.930815	0.0131625	two.sided	-0.278199	0.302305	0.930815
P7	Dim.3	0.0863398	44	0.931588	0.0130151	two.sided	-0.278335	0.302171	0.931588
F8	Dim.3	-0.0841808	44	0.933295	-0.0126897	two.sided	-0.301876	0.278635	0.948195
FC5	Dim.3	0.0807123	44	0.936037	0.0121669	two.sided	-0.279117	0.3014	0.964478
PO3	Dim.3	0.0756199	44	0.940064	0.0113994	two.sided	-0.279825	0.300702	0.940064
CP1	Dim.3	0.0674365	44	0.94654	0.0101659	two.sided	-0.280961	0.29958	0.94654
C6	Dim.3	0.0641933	44	0.949107	0.00967705	two.sided	-0.281412	0.299135	0.949107
TP8	Dim.3	-0.0614932	44	0.951245	-0.00927004	two.sided	-0.298764	0.281786	0.951245
F7	Dim.3	-0.052201	44	0.958605	-0.00786935	two.sided	-0.297488	0.283075	0.992739
Fp2	Dim.3	-0.048504	44	0.961534	-0.00731206	two.sided	-0.29698	0.283588	0.961534
Fp1	Dim.3	0.0369011	44	0.970731	0.00556296	two.sided	-0.285196	0.295384	0.970731
CPz	Dim.3	0.030563	44	0.975756	0.00460749	two.sided	-0.286073	0.294512	0.975756
F5	Dim.3	0.0219974	44	0.982549	0.00331622	two.sided	-0.287258	0.293332	0.982549
T7	Dim.3	-0.00532072	44	0.995779	-0.000802128	two.sided	-0.291032	0.289563	0.995779
P1	Dim.3	-0.00193818	44	0.998462	-0.000292192	two.sided	-0.290566	0.29003	0.998462

## Sheet: PC.4
S8_PWE_PC4_Channel	Principal_Component	t	df	pvalue	cor	alternative	ci_lower	ci_upper	FDR
Fz	Dim.4	-1.20573	44	0.234366	-0.17884	two.sided	-0.445984	0.117561	0.766315
F3	Dim.4	-1.1769	44	0.245563	-0.174696	two.sided	-0.44255	0.121778	0.725081
FCz	Dim.4	-1.06928	44	0.290777	-0.159145	two.sided	-0.429596	0.137506	0.654248
FC3	Dim.4	-1.06863	44	0.291064	-0.159051	two.sided	-0.429518	0.1376	0.842086
C2	Dim.4	-1.06343	44	0.293388	-0.158297	two.sided	-0.428886	0.138359	0.79434
Cz	Dim.4	-1.04482	44	0.301811	-0.155595	two.sided	-0.426623	0.141076	0.796158
F4	Dim.4	-1.02678	44	0.310134	-0.152972	two.sided	-0.424422	0.143708	0.704364
CP2	Dim.4	-1.01219	44	0.316982	-0.150847	two.sided	-0.422638	0.145837	0.948094
FT8	Dim.4	-0.99726	44	0.324091	-0.148672	two.sided	-0.420808	0.148014	0.759116
AF7	Dim.4	-0.996389	44	0.324509	-0.148545	two.sided	-0.420701	0.148141	0.702917
AF8	Dim.4	-0.98501	44	0.330005	-0.146885	two.sided	-0.419304	0.1498	0.594009
FC2	Dim.4	-0.970982	44	0.336865	-0.144838	two.sided	-0.417578	0.151845	0.869429
CPz	Dim.4	-0.969052	44	0.337816	-0.144556	two.sided	-0.41734	0.152126	0.968149
C4	Dim.4	-0.965176	44	0.339732	-0.143989	two.sided	-0.416863	0.152691	0.757622
Pz	Dim.4	-0.932538	44	0.356148	-0.139216	two.sided	-0.41283	0.157445	0.712335
F2	Dim.4	-0.928025	44	0.358457	-0.138556	two.sided	-0.412271	0.158102	0.821425
F7	Dim.4	-0.927895	44	0.358524	-0.138537	two.sided	-0.412255	0.158121	0.953518
FC4	Dim.4	-0.913486	44	0.365966	-0.136426	two.sided	-0.410467	0.160218	0.868377
AFz	Dim.4	-0.897333	44	0.374425	-0.134057	two.sided	-0.408459	0.162568	0.683496
AF4	Dim.4	-0.887794	44	0.379479	-0.132657	two.sided	-0.407271	0.163955	0.801259
P4	Dim.4	-0.863607	44	0.392487	-0.129104	two.sided	-0.404251	0.167471	0.774646
C5	Dim.4	-0.814706	44	0.419628	-0.121906	two.sided	-0.398115	0.17457	0.788977
FC5	Dim.4	-0.792162	44	0.432517	-0.11858	two.sided	-0.395272	0.17784	0.964478
Fp2	Dim.4	-0.786929	44	0.435542	-0.117808	two.sided	-0.39461	0.178598	0.893104
FC1	Dim.4	-0.764613	44	0.448583	-0.114512	two.sided	-0.391786	0.181831	0.812745
FC6	Dim.4	-0.762079	44	0.450079	-0.114137	two.sided	-0.391464	0.182198	0.880461
C1	Dim.4	-0.73875	44	0.463981	-0.110686	two.sided	-0.388501	0.185574	0.825516
CP4	Dim.4	-0.731519	44	0.46834	-0.109616	two.sided	-0.387581	0.18662	0.815026
CP1	Dim.4	-0.71525	44	0.478233	-0.107207	two.sided	-0.385507	0.188973	0.94654
P2	Dim.4	-0.704562	44	0.484796	-0.105623	two.sided	-0.384142	0.190517	0.771305
P6	Dim.4	-0.704314	44	0.484949	-0.105586	two.sided	-0.38411	0.190553	0.822858
POz	Dim.4	-0.702947	44	0.485792	-0.105383	two.sided	-0.383936	0.19075	0.838307
F1	Dim.4	-0.690744	44	0.493355	-0.103573	two.sided	-0.382375	0.192513	0.860076
Fp1	Dim.4	-0.688631	44	0.494671	-0.10326	two.sided	-0.382104	0.192818	0.905519
F5	Dim.4	-0.686664	44	0.495898	-0.102968	two.sided	-0.381852	0.193102	0.906133
PO4	Dim.4	-0.614218	44	0.542234	-0.0922024	two.sided	-0.372529	0.203544	0.813351
P8	Dim.4	-0.61411	44	0.542305	-0.0921863	two.sided	-0.372515	0.203559	0.777015
C3	Dim.4	-0.607662	44	0.546535	-0.0912265	two.sided	-0.371681	0.204487	0.909325
Fpz	Dim.4	-0.602294	44	0.55007	-0.0904273	two.sided	-0.370987	0.205259	0.825105
P10	Dim.4	-0.60104	44	0.550897	-0.0902406	two.sided	-0.370824	0.205439	0.878924
T8	Dim.4	-0.590092	44	0.558147	-0.0886098	two.sided	-0.369406	0.207013	0.717618
F8	Dim.4	-0.579152	44	0.56544	-0.0869795	two.sided	-0.367986	0.208585	0.869802
TP7	Dim.4	-0.573295	44	0.569363	-0.0861065	two.sided	-0.367225	0.209426	0.810907
CP3	Dim.4	-0.561075	44	0.577593	-0.0842843	two.sided	-0.365636	0.211181	0.813166
F6	Dim.4	-0.558885	44	0.579074	-0.0839576	two.sided	-0.365351	0.211495	0.86861
AF3	Dim.4	-0.525955	44	0.601561	-0.0790425	two.sided	-0.361056	0.216217	0.97011
P7	Dim.4	-0.496022	44	0.622348	-0.0745699	two.sided	-0.357137	0.220501	0.931588
PO3	Dim.4	-0.493267	44	0.624277	-0.074158	two.sided	-0.356775	0.220895	0.940064
P3	Dim.4	-0.489296	44	0.627062	-0.0735643	two.sided	-0.356254	0.221463	0.992839
PO8	Dim.4	-0.472508	44	0.638899	-0.0710533	two.sided	-0.354049	0.223862	0.973403
P1	Dim.4	-0.444119	44	0.659133	-0.0668038	two.sided	-0.350308	0.227914	0.9887
C6	Dim.4	-0.431283	44	0.668368	-0.0648814	two.sided	-0.348613	0.229744	0.837537
CP6	Dim.4	-0.429864	44	0.669393	-0.0646688	two.sided	-0.348426	0.229946	0.832749
PO7	Dim.4	-0.426927	44	0.671515	-0.0642287	two.sided	-0.348037	0.230365	0.863376
P5	Dim.4	-0.402817	44	0.689033	-0.0606153	two.sided	-0.344845	0.233797	0.919494
TP8	Dim.4	-0.341434	44	0.734402	-0.0514051	two.sided	-0.336679	0.242512	0.944231
O1	Dim.4	-0.311347	44	0.757007	-0.0468857	two.sided	-0.332656	0.246771	0.775597
O2	Dim.4	-0.262578	44	0.794102	-0.0395541	two.sided	-0.326108	0.253657	0.930429
T7	Dim.4	0.259692	44	0.796313	0.0391201	two.sided	-0.254063	0.325719	0.995779
FT7	Dim.4	-0.24031	44	0.811206	-0.0362044	two.sided	-0.323107	0.256793	0.976457
Oz	Dim.4	-0.180907	44	0.857271	-0.0272627	two.sided	-0.315067	0.265134	0.885228
CP5	Dim.4	-0.162471	44	0.871679	-0.0244861	two.sided	-0.312562	0.267715	0.882967
P9	Dim.4	-0.0720358	44	0.9429	-0.0108592	two.sided	-0.300211	0.280323	0.967654

## Sheet: PC.5
S8_PWE_PC5_Channel	Principal_Component	t	df	pvalue	cor	alternative	ci_lower	ci_upper	FDR
C2	Dim.5	-1.86132	44	0.0693879	-0.27017	two.sided	-0.519707	0.0218413	0.312245
F8	Dim.5	-1.49218	44	0.142787	-0.21947	two.sided	-0.479235	0.0756474	0.642543
CP2	Dim.5	-1.41979	44	0.162715	-0.209301	two.sided	-0.470982	0.0862371	0.73222
P10	Dim.5	-1.35459	44	0.182463	-0.200083	two.sided	-0.463462	0.095778	0.814359
FC2	Dim.5	-1.34922	44	0.184168	-0.199321	two.sided	-0.462838	0.0965642	0.828757
AF4	Dim.5	-1.26846	44	0.211305	-0.187824	two.sided	-0.4534	0.108384	0.801259
F4	Dim.5	-1.26595	44	0.212192	-0.187466	two.sided	-0.453105	0.108751	0.704364
FCz	Dim.5	-1.25956	44	0.214469	-0.186552	two.sided	-0.452353	0.109686	0.654248
F6	Dim.5	-1.1776	44	0.245287	-0.174797	two.sided	-0.442634	0.121676	0.784918
F2	Dim.5	-1.06671	44	0.29192	-0.158773	two.sided	-0.429285	0.13788	0.821425
FC4	Dim.5	-1.06045	44	0.294727	-0.157864	two.sided	-0.428524	0.138794	0.868377
AF8	Dim.5	-1.0574	44	0.296102	-0.157421	two.sided	-0.428153	0.13924	0.594009
FC6	Dim.5	-1.02358	44	0.311627	-0.152506	two.sided	-0.424031	0.144175	0.880461
P8	Dim.5	-1.00108	44	0.322261	-0.149229	two.sided	-0.421277	0.147457	0.725087
T8	Dim.5	-0.97424	44	0.335263	-0.145313	two.sided	-0.417979	0.15137	0.603474
C4	Dim.5	-0.97307	44	0.335838	-0.145142	two.sided	-0.417835	0.151541	0.757622
AF7	Dim.5	-0.950472	44	0.347064	-0.14184	two.sided	-0.415048	0.154833	0.702917
C6	Dim.5	-0.940758	44	0.351965	-0.140419	two.sided	-0.413848	0.156248	0.837537
CP4	Dim.5	-0.939105	44	0.352804	-0.140178	two.sided	-0.413643	0.156489	0.815026
CP6	Dim.5	-0.937797	44	0.353468	-0.139986	two.sided	-0.413481	0.156679	0.832749
Fz	Dim.5	-0.932187	44	0.356327	-0.139165	two.sided	-0.412787	0.157496	0.766315
AFz	Dim.5	-0.887342	44	0.37972	-0.132591	two.sided	-0.407215	0.164021	0.683496
Cz	Dim.5	-0.847458	44	0.401326	-0.126729	two.sided	-0.402229	0.169816	0.796158
F3	Dim.5	-0.839035	44	0.405985	-0.125489	two.sided	-0.401173	0.17104	0.725081
Oz	Dim.5	0.828365	44	0.411935	0.123918	two.sided	-0.172588	0.399833	0.885228
FT8	Dim.5	-0.811	44	0.421731	-0.121359	two.sided	-0.397648	0.175108	0.759116
P6	Dim.5	-0.807288	44	0.423843	-0.120812	two.sided	-0.39718	0.175646	0.822858
Fpz	Dim.5	-0.795078	44	0.430836	-0.119011	two.sided	-0.39564	0.177417	0.775505
POz	Dim.5	-0.792607	44	0.43226	-0.118646	two.sided	-0.395328	0.177775	0.838307
CPz	Dim.5	-0.777082	44	0.441269	-0.116354	two.sided	-0.393365	0.180025	0.968149
C1	Dim.5	-0.756795	44	0.453206	-0.113356	two.sided	-0.390794	0.182963	0.825516
PO4	Dim.5	-0.749333	44	0.457644	-0.112252	two.sided	-0.389846	0.184043	0.813351
C5	Dim.5	-0.713029	44	0.479593	-0.106877	two.sided	-0.385223	0.189294	0.788977
Fp2	Dim.5	-0.686229	44	0.496169	-0.102904	two.sided	-0.381797	0.193165	0.893104
Fp1	Dim.5	-0.675225	44	0.503066	-0.101271	two.sided	-0.380386	0.194753	0.905519
PO8	Dim.5	-0.669277	44	0.506816	-0.100388	two.sided	-0.379623	0.195611	0.973403
F5	Dim.5	-0.661362	44	0.511829	-0.0992121	two.sided	-0.378606	0.196753	0.906133
P2	Dim.5	-0.658111	44	0.513896	-0.0987292	two.sided	-0.378188	0.197221	0.771305
P4	Dim.5	-0.654133	44	0.516431	-0.0981382	two.sided	-0.377677	0.197795	0.774646
FC1	Dim.5	-0.634634	44	0.528953	-0.0952398	two.sided	-0.375165	0.200605	0.812745
F7	Dim.5	-0.633429	44	0.529732	-0.0950606	two.sided	-0.37501	0.200778	0.953518
TP8	Dim.5	-0.632369	44	0.530418	-0.0949029	two.sided	-0.374873	0.200931	0.944231
FC3	Dim.5	-0.618793	44	0.539243	-0.0928833	two.sided	-0.373121	0.202885	0.842086
CP1	Dim.5	-0.614281	44	0.542193	-0.0922118	two.sided	-0.372537	0.203535	0.94654
TP7	Dim.5	-0.573533	44	0.569204	-0.086142	two.sided	-0.367256	0.209392	0.810907
F1	Dim.5	-0.567314	44	0.573384	-0.0852148	two.sided	-0.366448	0.210285	0.860076
Pz	Dim.5	-0.493178	44	0.624339	-0.0741448	two.sided	-0.356764	0.220908	0.864166
O2	Dim.5	-0.485681	44	0.629604	-0.0730236	two.sided	-0.35578	0.22198	0.930429
O1	Dim.5	0.44279	44	0.660087	0.0666049	two.sided	-0.228104	0.350133	0.775597
CP3	Dim.5	-0.403385	44	0.688618	-0.0607005	two.sided	-0.344921	0.233716	0.813166
CP5	Dim.5	-0.291751	44	0.771848	-0.0439406	two.sided	-0.330029	0.249541	0.882967
AF3	Dim.5	-0.257244	44	0.798189	-0.0387519	two.sided	-0.325389	0.254408	0.97011
P5	Dim.5	-0.23237	44	0.817328	-0.0350096	two.sided	-0.322035	0.25791	0.919494
PO7	Dim.5	0.207485	44	0.836588	0.0312642	two.sided	-0.261406	0.31867	0.941162
FC5	Dim.5	-0.193051	44	0.847807	-0.0290912	two.sided	-0.316715	0.263432	0.964478
PO3	Dim.5	-0.154309	44	0.878072	-0.0232567	two.sided	-0.311452	0.268857	0.940064
P7	Dim.5	-0.153205	44	0.878937	-0.0230904	two.sided	-0.311302	0.269011	0.931588
C3	Dim.5	-0.114548	44	0.909325	-0.0172662	two.sided	-0.30603	0.274407	0.909325
P9	Dim.5	0.10254	44	0.918794	0.0154567	two.sided	-0.27608	0.304389	0.967654
T7	Dim.5	-0.101947	44	0.919262	-0.0153673	two.sided	-0.304308	0.276163	0.995779
P1	Dim.5	-0.101225	44	0.919832	-0.0152584	two.sided	-0.304209	0.276263	0.998462
FT7	Dim.5	-0.0872064	44	0.930903	-0.0131457	two.sided	-0.30229	0.278214	0.976457
P3	Dim.5	-0.00902671	44	0.992839	-0.00136083	two.sided	-0.291544	0.289051	0.992839

## Sheet: PC.6
S8_PWE_PC6_Channel	Principal_Component	t	df	pvalue	cor	alternative	ci_lower	ci_upper	FDR
T7	Dim.6	-1.11676	44	0.270159	-0.166021	two.sided	-0.435338	0.13057	0.810478
T8	Dim.6	-1.03391	44	0.30683	-0.154008	two.sided	-0.425292	0.142669	0.603474
Fpz	Dim.6	0.917383	44	0.363944	0.136997	two.sided	-0.159651	0.410951	0.775505
Pz	Dim.6	-0.857635	44	0.395742	-0.128226	two.sided	-0.403504	0.168338	0.712335
P4	Dim.6	-0.823186	44	0.414842	-0.123155	two.sided	-0.399182	0.17334	0.774646
C4	Dim.6	-0.812461	44	0.420901	-0.121575	two.sided	-0.397832	0.174896	0.757622
P3	Dim.6	-0.769953	44	0.445442	-0.115301	two.sided	-0.392462	0.181058	0.992839
AFz	Dim.6	0.731393	44	0.468416	0.109597	two.sided	-0.186639	0.387565	0.702625
CP6	Dim.6	-0.678767	44	0.50084	-0.101796	two.sided	-0.38084	0.194242	0.832749
P9	Dim.6	-0.650254	44	0.518909	-0.0975618	two.sided	-0.377177	0.198354	0.934037
P2	Dim.6	-0.62588	44	0.534627	-0.0939378	two.sided	-0.374036	0.201865	0.771305
C6	Dim.6	-0.618974	44	0.539125	-0.0929103	two.sided	-0.373144	0.202859	0.837537
CP4	Dim.6	-0.612514	44	0.543351	-0.0919488	two.sided	-0.372309	0.203789	0.815026
P1	Dim.6	-0.598813	44	0.552368	-0.0899088	two.sided	-0.370536	0.20576	0.9887
AF8	Dim.6	0.579564	44	0.565164	0.087041	two.sided	-0.208526	0.368039	0.723744
F8	Dim.6	-0.557711	44	0.579868	-0.0837825	two.sided	-0.365198	0.211664	0.869802
P7	Dim.6	-0.539127	44	0.592517	-0.0810093	two.sided	-0.362776	0.214329	0.931588
F4	Dim.6	-0.498527	44	0.620596	-0.0749445	two.sided	-0.357465	0.220143	0.704364
CP2	Dim.6	-0.482187	44	0.632063	-0.0725012	two.sided	-0.355321	0.222479	0.948094
PO3	Dim.6	-0.462565	44	0.645956	-0.0695654	two.sided	-0.35274	0.225282	0.940064
PO4	Dim.6	-0.439213	44	0.662657	-0.0660692	two.sided	-0.349661	0.228614	0.851987
P6	Dim.6	-0.437342	44	0.664003	-0.0657889	two.sided	-0.349414	0.22888	0.822858
P5	Dim.6	-0.436767	44	0.664416	-0.0657028	two.sided	-0.349338	0.228962	0.919494
Cz	Dim.6	-0.429436	44	0.669702	-0.0646046	two.sided	-0.348369	0.230007	0.796158
FC6	Dim.6	-0.413674	44	0.681123	-0.0622427	two.sided	-0.346284	0.232252	0.880461
POz	Dim.6	-0.409556	44	0.684119	-0.0616255	two.sided	-0.345738	0.232838	0.838307
FT8	Dim.6	-0.369655	44	0.713413	-0.0556413	two.sided	-0.34044	0.238509	0.899475
TP8	Dim.6	-0.364961	44	0.716889	-0.0549368	two.sided	-0.339815	0.239176	0.944231
CP1	Dim.6	-0.354673	44	0.724529	-0.0533926	two.sided	-0.338445	0.240635	0.94654
FC4	Dim.6	-0.349973	44	0.728028	-0.0526872	two.sided	-0.337818	0.241302	0.875124
AF7	Dim.6	0.349239	44	0.728576	0.0525769	two.sided	-0.241406	0.33772	0.856805
Oz	Dim.6	-0.342398	44	0.733682	-0.0515497	two.sided	-0.336808	0.242375	0.885228
Fp1	Dim.6	-0.321804	44	0.749125	-0.0484567	two.sided	-0.334056	0.245292	0.963161
P10	Dim.6	-0.315476	44	0.753892	-0.0475061	two.sided	-0.333209	0.246187	0.878924
P8	Dim.6	-0.313077	44	0.755702	-0.0471456	two.sided	-0.332888	0.246526	0.777015
CPz	Dim.6	-0.311562	44	0.756845	-0.046918	two.sided	-0.332685	0.246741	0.968149
Fz	Dim.6	-0.308623	44	0.759065	-0.0464764	two.sided	-0.332291	0.247156	0.766315
FCz	Dim.6	0.287305	44	0.775228	0.0432723	two.sided	-0.250168	0.329432	0.871736
O1	Dim.6	-0.28682	44	0.775597	-0.0431993	two.sided	-0.329367	0.250237	0.775597
F6	Dim.6	-0.284316	44	0.777502	-0.042823	two.sided	-0.329031	0.25059	0.901895
C2	Dim.6	-0.276509	44	0.783452	-0.0416492	two.sided	-0.327982	0.251692	0.79434
C5	Dim.6	-0.244887	44	0.807682	-0.036893	two.sided	-0.323724	0.256148	0.807682
O2	Dim.6	-0.240627	44	0.810962	-0.036252	two.sided	-0.323149	0.256748	0.930429
F5	Dim.6	0.239149	44	0.812101	0.0360296	two.sided	-0.256956	0.32295	0.913613
CP3	Dim.6	-0.237766	44	0.813166	-0.0358216	two.sided	-0.322763	0.257151	0.813166
AF3	Dim.6	0.221278	44	0.8259	0.0333403	two.sided	-0.259469	0.320536	0.97011
F1	Dim.6	0.219555	44	0.827233	0.033081	two.sided	-0.259711	0.320303	0.91514
AF4	Dim.6	-0.198758	44	0.843368	-0.0299504	two.sided	-0.317488	0.262631	0.843368
CP5	Dim.6	-0.187057	44	0.852475	-0.0281888	two.sided	-0.315902	0.264272	0.882967
FC1	Dim.6	0.183538	44	0.855219	0.0276588	two.sided	-0.264765	0.315424	0.889523
FC2	Dim.6	-0.165346	44	0.869429	-0.024919	two.sided	-0.312953	0.267313	0.869429
C3	Dim.6	-0.133776	44	0.89419	-0.0201634	two.sided	-0.308655	0.271725	0.909325
F3	Dim.6	-0.126143	44	0.900193	-0.0190134	two.sided	-0.307614	0.27279	0.900193
FT7	Dim.6	-0.120944	44	0.904286	-0.01823	two.sided	-0.306904	0.273516	0.976457
Fp2	Dim.6	-0.119445	44	0.905466	-0.0180041	two.sided	-0.306699	0.273725	0.961534
C1	Dim.6	-0.0954959	44	0.924355	-0.014395	two.sided	-0.303425	0.277061	0.924355
FC3	Dim.6	0.0890953	44	0.92941	0.0134304	two.sided	-0.277951	0.302549	0.92941
PO7	Dim.6	-0.0562555	44	0.955393	-0.00848053	two.sided	-0.298045	0.282513	0.955393
FC5	Dim.6	0.0525286	44	0.958345	0.00791874	two.sided	-0.28303	0.297533	0.964478
PO8	Dim.6	0.0405442	44	0.967843	0.00611216	two.sided	-0.284691	0.295885	0.998208
F2	Dim.6	-0.0329263	44	0.973882	-0.00496376	two.sided	-0.294837	0.285746	0.973882
F7	Dim.6	0.00915252	44	0.992739	0.00137979	two.sided	-0.289034	0.291561	0.992739
TP7	Dim.6	0.00743511	44	0.994101	0.00112088	two.sided	-0.289271	0.291324	0.994101

## Sheet: PC.7
S8_PWE_PC7_Channel	Principal_Component	t	df	pvalue	cor	alternative	ci_lower	ci_upper	FDR
F7	Dim.7	-2.52099	44	0.0154013	-0.355261	two.sided	-0.585206	-0.072433	0.138611
T8	Dim.7	-2.3341	44	0.0242209	-0.331928	two.sided	-0.567539	-0.0460694	0.217988
F5	Dim.7	-2.27401	44	0.0278968	-0.324293	two.sided	-0.561711	-0.0375283	0.251071
TP7	Dim.7	-2.16576	44	0.0357907	-0.310377	two.sided	-0.551026	-0.0220667	0.322116
AF7	Dim.7	-2.15795	44	0.0364305	-0.309364	two.sided	-0.550245	-0.0209468	0.327875
F8	Dim.7	-2.02358	44	0.0491136	-0.29179	two.sided	-0.536632	-0.00163	0.442023
FT8	Dim.7	-2.01859	44	0.0496503	-0.291132	two.sided	-0.53612	-0.000911019	0.446853
C2	Dim.7	-2.00038	44	0.0516538	-0.288726	two.sided	-0.534245	0.00171619	0.312245
CP2	Dim.7	-1.99911	44	0.0517966	-0.288557	two.sided	-0.534114	0.00190015	0.46617
Fp1	Dim.7	-1.96142	44	0.0561772	-0.283558	two.sided	-0.530211	0.00734455	0.505595
AF4	Dim.7	-1.96009	44	0.0563366	-0.283382	two.sided	-0.530074	0.00753581	0.507029
CPz	Dim.7	-1.94286	44	0.0584493	-0.281088	two.sided	-0.528279	0.0100287	0.526044
FCz	Dim.7	-1.93337	44	0.0596413	-0.279822	two.sided	-0.527288	0.0114018	0.536771
AFz	Dim.7	-1.91033	44	0.0626221	-0.276745	two.sided	-0.524875	0.0147375	0.563599
Fp2	Dim.7	-1.90732	44	0.06302	-0.276343	two.sided	-0.52456	0.0151726	0.56718
FT7	Dim.7	-1.90614	44	0.0631775	-0.276184	two.sided	-0.524435	0.0153443	0.568598
Fpz	Dim.7	-1.86053	44	0.0695022	-0.270063	two.sided	-0.519623	0.0219563	0.62552
CP1	Dim.7	-1.85688	44	0.0700303	-0.269572	two.sided	-0.519237	0.0224854	0.630273
C5	Dim.7	-1.84949	44	0.0711115	-0.268577	two.sided	-0.518452	0.0235582	0.640003
AF8	Dim.7	-1.83655	44	0.0730372	-0.266832	two.sided	-0.517077	0.025436	0.594009
FC3	Dim.7	-1.81583	44	0.0762137	-0.264033	two.sided	-0.514867	0.0284453	0.685924
F2	Dim.7	-1.81248	44	0.0767387	-0.263579	two.sided	-0.514509	0.0289326	0.690648
FC2	Dim.7	-1.79684	44	0.0792281	-0.26146	two.sided	-0.512834	0.0312063	0.713052
P2	Dim.7	-1.75182	44	0.0867722	-0.255342	two.sided	-0.507986	0.0377541	0.771305
FC4	Dim.7	-1.74381	44	0.0881759	-0.25425	two.sided	-0.507119	0.0389204	0.793583
C1	Dim.7	-1.74254	44	0.0884001	-0.254077	two.sided	-0.506981	0.0391052	0.795601
TP8	Dim.7	-1.73719	44	0.0893492	-0.253348	two.sided	-0.506402	0.0398835	0.804143
T7	Dim.7	-1.71621	44	0.0931569	-0.250481	two.sided	-0.504122	0.0429393	0.810478
CP4	Dim.7	-1.70527	44	0.0951952	-0.248983	two.sided	-0.50293	0.0445334	0.815026
FC1	Dim.7	-1.69504	44	0.0971349	-0.247581	two.sided	-0.501813	0.0460247	0.812745
FC5	Dim.7	-1.69467	44	0.0972063	-0.24753	two.sided	-0.501772	0.0460791	0.874857
FC6	Dim.7	-1.694	44	0.0973337	-0.247439	two.sided	-0.501699	0.0461762	0.876003
PO4	Dim.7	-1.69247	44	0.0976279	-0.247228	two.sided	-0.501531	0.0463999	0.765113
F6	Dim.7	-1.69003	44	0.0980972	-0.246894	two.sided	-0.501265	0.0467555	0.784918
F1	Dim.7	-1.68561	44	0.0989521	-0.246287	two.sided	-0.500781	0.0473999	0.860076
CP3	Dim.7	-1.68267	44	0.0995227	-0.245884	two.sided	-0.50046	0.0478275	0.813166
P5	Dim.7	-1.66776	44	0.102467	-0.243835	two.sided	-0.498824	0.0500022	0.919494
POz	Dim.7	-1.66094	44	0.103837	-0.242897	two.sided	-0.498074	0.0509973	0.83333
AF3	Dim.7	-1.65456	44	0.10513	-0.24202	two.sided	-0.497373	0.0519267	0.946171
PO3	Dim.7	-1.63444	44	0.109301	-0.239246	two.sided	-0.495154	0.0548623	0.830382
P10	Dim.7	-1.61697	44	0.113032	-0.236833	two.sided	-0.493221	0.0574126	0.814359
Fz	Dim.7	-1.61134	44	0.114256	-0.236054	two.sided	-0.492597	0.0582342	0.766315
CP6	Dim.7	-1.61069	44	0.114398	-0.235964	two.sided	-0.492524	0.0583293	0.721074
P1	Dim.7	-1.60025	44	0.1167	-0.234519	two.sided	-0.491364	0.0598544	0.907427
F3	Dim.7	-1.5832	44	0.120538	-0.232155	two.sided	-0.489466	0.0623445	0.725081
Cz	Dim.7	-1.58256	44	0.120684	-0.232066	two.sided	-0.489395	0.0624379	0.796158
P7	Dim.7	-1.56422	44	0.124931	-0.229519	two.sided	-0.487346	0.0651174	0.743606
CP5	Dim.7	-1.56011	44	0.125899	-0.228948	two.sided	-0.486886	0.0657182	0.882967
P6	Dim.7	-1.54989	44	0.128332	-0.227526	two.sided	-0.485741	0.0672115	0.822858
P8	Dim.7	-1.54306	44	0.129979	-0.226575	two.sided	-0.484974	0.0682097	0.725087
C6	Dim.7	-1.53128	44	0.132858	-0.224934	two.sided	-0.483651	0.0699305	0.837537
Pz	Dim.7	-1.51244	44	0.137572	-0.222303	two.sided	-0.481526	0.0726853	0.712335
F4	Dim.7	-1.48506	44	0.144658	-0.218473	two.sided	-0.478428	0.0766892	0.704364
P3	Dim.7	-1.4428	44	0.156159	-0.21254	two.sided	-0.473616	0.082871	0.992839
C4	Dim.7	-1.38592	44	0.172756	-0.204519	two.sided	-0.467085	0.0911936	0.757622
P4	Dim.7	-1.38255	44	0.173781	-0.204042	two.sided	-0.466696	0.0916871	0.774646
C3	Dim.7	-1.34477	44	0.185592	-0.198689	two.sided	-0.462321	0.0972162	0.909325
PO8	Dim.7	-1.27619	44	0.208583	-0.188928	two.sided	-0.454309	0.107252	0.973403
P9	Dim.7	-1.20347	44	0.235229	-0.178516	two.sided	-0.445716	0.117892	0.794511
PO7	Dim.7	-0.805737	44	0.424728	-0.120583	two.sided	-0.396985	0.175871	0.863376
O2	Dim.7	-0.451159	44	0.654091	-0.067858	two.sided	-0.351237	0.22691	0.930429
O1	Dim.7	-0.312056	44	0.756472	-0.0469923	two.sided	-0.332751	0.246671	0.775597
Oz	Dim.7	-0.173143	44	0.863333	-0.0260934	two.sided	-0.314013	0.266221	0.885228

## Sheet: PC.8
S8_PWE_PC8_Channel	Principal_Component	t	df	pvalue	cor	alternative	ci_lower	ci_upper	FDR
CP6	Dim.8	-1.42839	44	0.160239	-0.210513	two.sided	-0.471968	0.0849781	0.721074
TP8	Dim.8	-1.33375	44	0.189148	-0.197126	two.sided	-0.46104	0.0988279	0.851166
P9	Dim.8	-1.31315	44	0.195939	-0.194196	two.sided	-0.458639	0.101843	0.794511
T7	Dim.8	-1.29391	44	0.202447	-0.191456	two.sided	-0.456388	0.104659	0.810478
C6	Dim.8	-1.27519	44	0.208933	-0.188786	two.sided	-0.454192	0.107398	0.837537
P8	Dim.8	-1.2306	44	0.22501	-0.182408	two.sided	-0.448934	0.113923	0.725087
P6	Dim.8	-1.19521	44	0.238408	-0.177329	two.sided	-0.444733	0.1191	0.822858
FT8	Dim.8	-1.18324	44	0.243069	-0.175608	two.sided	-0.443307	0.120851	0.759116
FC6	Dim.8	-1.17378	44	0.246796	-0.174248	two.sided	-0.442179	0.122233	0.880461
P7	Dim.8	-1.17108	44	0.247869	-0.173859	two.sided	-0.441856	0.122629	0.743606
PO4	Dim.8	-1.15324	44	0.255038	-0.171288	two.sided	-0.439721	0.125237	0.765113
F6	Dim.8	-1.13713	44	0.261639	-0.168964	two.sided	-0.437788	0.127593	0.784918
F8	Dim.8	-1.12544	44	0.266503	-0.167276	two.sided	-0.436384	0.1293	0.799508
P4	Dim.8	-1.11841	44	0.269461	-0.16626	two.sided	-0.435537	0.130328	0.774646
T8	Dim.8	-1.11454	44	0.271101	-0.1657	two.sided	-0.43507	0.130895	0.603474
P10	Dim.8	-1.1137	44	0.271453	-0.16558	two.sided	-0.43497	0.131016	0.814359
PO3	Dim.8	-1.10121	44	0.276794	-0.163772	two.sided	-0.433462	0.132842	0.830382
POz	Dim.8	-1.09893	44	0.277777	-0.163442	two.sided	-0.433186	0.133175	0.83333
P2	Dim.8	-1.07353	44	0.288887	-0.159761	two.sided	-0.430112	0.136885	0.771305
P1	Dim.8	-1.04337	44	0.302476	-0.155384	two.sided	-0.426446	0.141288	0.907427
PO7	Dim.8	-1.03878	44	0.304582	-0.154716	two.sided	-0.425886	0.141958	0.863376
P3	Dim.8	-1.03806	44	0.304914	-0.154611	two.sided	-0.425798	0.142063	0.992839
P5	Dim.8	-1.03114	44	0.308109	-0.153606	two.sided	-0.424954	0.143072	0.919494
CP4	Dim.8	-1.02864	44	0.309269	-0.153242	two.sided	-0.424649	0.143437	0.815026
Pz	Dim.8	-1.02431	44	0.311285	-0.152612	two.sided	-0.424121	0.144068	0.712335
Fp2	Dim.8	-1.00834	44	0.318802	-0.150287	two.sided	-0.422167	0.146398	0.893104
TP7	Dim.8	-0.957415	44	0.343589	-0.142855	two.sided	-0.415906	0.153822	0.810907
C4	Dim.8	-0.933724	44	0.355542	-0.13939	two.sided	-0.412977	0.157272	0.757622
O1	Dim.8	-0.925203	44	0.359907	-0.138142	two.sided	-0.411921	0.158512	0.775597
CP5	Dim.8	-0.907858	44	0.368899	-0.135601	two.sided	-0.409768	0.161037	0.882967
Fp1	Dim.8	-0.81823	44	0.417635	-0.122425	two.sided	-0.398558	0.174059	0.905519
AF4	Dim.8	-0.770461	44	0.445144	-0.115376	two.sided	-0.392527	0.180984	0.801259
F4	Dim.8	-0.741005	44	0.462627	-0.11102	two.sided	-0.388788	0.185248	0.704364
F7	Dim.8	-0.707463	44	0.483009	-0.106053	two.sided	-0.384513	0.190098	0.953518
C5	Dim.8	-0.675278	44	0.503033	-0.101278	two.sided	-0.380393	0.194745	0.788977
CP2	Dim.8	-0.673727	44	0.504009	-0.101048	two.sided	-0.380194	0.194969	0.948094
FC4	Dim.8	-0.667092	44	0.508197	-0.100063	two.sided	-0.379342	0.195926	0.868377
PO8	Dim.8	-0.621339	44	0.537583	-0.0932621	two.sided	-0.373449	0.202519	0.973403
CP1	Dim.8	-0.55938	44	0.578739	-0.0840314	two.sided	-0.365415	0.211424	0.94654
CP3	Dim.8	-0.556525	44	0.580671	-0.0836056	two.sided	-0.365044	0.211834	0.813166
O2	Dim.8	-0.545307	44	0.588296	-0.0819318	two.sided	-0.363582	0.213443	0.930429
C2	Dim.8	-0.498278	44	0.62077	-0.0749071	two.sided	-0.357433	0.220179	0.79434
F3	Dim.8	-0.467901	44	0.642165	-0.0703639	two.sided	-0.353442	0.22452	0.725081
F5	Dim.8	-0.4622	44	0.646215	-0.0695107	two.sided	-0.352692	0.225334	0.906133
Oz	Dim.8	-0.424134	44	0.673535	-0.0638102	two.sided	-0.347668	0.230762	0.885228
CPz	Dim.8	-0.424115	44	0.673548	-0.0638075	two.sided	-0.347666	0.230765	0.968149
FC2	Dim.8	-0.369109	44	0.713817	-0.0555594	two.sided	-0.340368	0.238587	0.869429
F2	Dim.8	-0.346977	44	0.730263	-0.0522373	two.sided	-0.337419	0.241726	0.93891
Fz	Dim.8	-0.299044	44	0.766315	-0.0450368	two.sided	-0.331007	0.24851	0.766315
Fpz	Dim.8	-0.289374	44	0.773655	-0.0435833	two.sided	-0.32971	0.249876	0.871746
FCz	Dim.8	0.283696	44	0.777974	0.0427298	two.sided	-0.250678	0.328947	0.871736
AF8	Dim.8	-0.271152	44	0.787542	-0.0408437	two.sided	-0.327261	0.252448	0.787542
Cz	Dim.8	-0.259894	44	0.796158	-0.0391504	two.sided	-0.325746	0.254035	0.796158
FC1	Dim.8	0.257483	44	0.798006	0.0387879	two.sided	-0.254374	0.325422	0.889523
C1	Dim.8	-0.193585	44	0.847392	-0.0291716	two.sided	-0.316787	0.263357	0.924355
C3	Dim.8	0.173603	44	0.862974	0.0261627	two.sided	-0.266157	0.314075	0.909325
FC3	Dim.8	-0.170006	44	0.865784	-0.025621	two.sided	-0.313587	0.26666	0.92941
F1	Dim.8	0.107172	44	0.91514	0.0161547	two.sided	-0.275435	0.305022	0.91514
FT7	Dim.8	0.0819409	44	0.935065	0.0123521	two.sided	-0.278946	0.301569	0.976457
AF7	Dim.8	-0.0816003	44	0.935335	-0.0123008	two.sided	-0.301522	0.278994	0.935335
AFz	Dim.8	-0.059806	44	0.952581	-0.00901573	two.sided	-0.298532	0.28202	0.952581
FC5	Dim.8	-0.0447889	44	0.964478	-0.00675202	two.sided	-0.296469	0.284103	0.964478
AF3	Dim.8	-0.0376837	44	0.97011	-0.00568094	two.sided	-0.295492	0.285087	0.97011

## Sheet: PC.9
S8_PWE_PC9_Channel	Principal_Component	t	df	pvalue	cor	alternative	ci_lower	ci_upper	FDR
AFz	Dim.9	-1.37406	44	0.176382	-0.202841	two.sided	-0.465716	0.0929288	0.683496
AF8	Dim.9	-1.21735	44	0.229959	-0.180508	two.sided	-0.447364	0.115861	0.594009
Fpz	Dim.9	-1.18503	44	0.242366	-0.175866	two.sided	-0.443521	0.120589	0.727098
FCz	Dim.9	-1.10191	44	0.276493	-0.163873	two.sided	-0.433547	0.13274	0.654248
FC1	Dim.9	-1.0272	44	0.309941	-0.153032	two.sided	-0.424473	0.143648	0.812745
C3	Dim.9	-0.976828	44	0.333995	-0.145691	two.sided	-0.418298	0.150993	0.909325
F1	Dim.9	-0.926244	44	0.359372	-0.138295	two.sided	-0.41205	0.158361	0.860076
AF7	Dim.9	-0.867252	44	0.390509	-0.12964	two.sided	-0.404707	0.166941	0.702917
FC3	Dim.9	-0.859763	44	0.39458	-0.128539	two.sided	-0.40377	0.168029	0.842086
FC5	Dim.9	-0.844191	44	0.403129	-0.126248	two.sided	-0.40182	0.170291	0.964478
P9	Dim.9	0.749312	44	0.457657	0.112249	two.sided	-0.184046	0.389844	0.934037
AF3	Dim.9	-0.711362	44	0.480614	-0.10663	two.sided	-0.385011	0.189535	0.97011
PO4	Dim.9	0.649117	44	0.519637	0.0973928	two.sided	-0.198518	0.377031	0.813351
T7	Dim.9	0.642207	44	0.524071	0.0963657	two.sided	-0.199514	0.376141	0.995779
P7	Dim.9	0.640711	44	0.525034	0.0961433	two.sided	-0.199729	0.375949	0.931588
C5	Dim.9	-0.606817	44	0.547091	-0.0911006	two.sided	-0.371572	0.204609	0.788977
C1	Dim.9	-0.601879	44	0.550344	-0.0903654	two.sided	-0.370933	0.205319	0.825516
CP6	Dim.9	0.593288	44	0.556026	0.0890859	two.sided	-0.206554	0.36982	0.832749
TP8	Dim.9	0.590979	44	0.557558	0.0887419	two.sided	-0.206886	0.369521	0.944231
Fz	Dim.9	-0.590452	44	0.557908	-0.0886634	two.sided	-0.369452	0.206962	0.766315
P6	Dim.9	0.556945	44	0.580387	0.0836683	two.sided	-0.211773	0.365099	0.822858
TP7	Dim.9	0.545825	44	0.587943	0.082009	two.sided	-0.213369	0.36365	0.810907
P2	Dim.9	0.528361	44	0.599904	0.0794019	two.sided	-0.215872	0.36137	0.771305
O1	Dim.9	0.514081	44	0.609768	0.0772689	two.sided	-0.217917	0.359503	0.775597
F2	Dim.9	-0.513684	44	0.610043	-0.0772095	two.sided	-0.359451	0.217974	0.915065
PO3	Dim.9	0.511907	44	0.611276	0.0769441	two.sided	-0.218228	0.359218	0.940064
PO7	Dim.9	0.490746	44	0.626045	0.073781	two.sided	-0.221256	0.356445	0.863376
FT8	Dim.9	0.484023	44	0.63077	0.0727758	two.sided	-0.222217	0.355562	0.899475
P1	Dim.9	0.477937	44	0.635061	0.0718654	two.sided	-0.223087	0.354762	0.9887
T8	Dim.9	0.472148	44	0.639154	0.0709994	two.sided	-0.223914	0.354001	0.719048
POz	Dim.9	0.470347	44	0.64043	0.07073	two.sided	-0.224171	0.353764	0.838307
F3	Dim.9	-0.464589	44	0.644516	-0.0698683	two.sided	-0.353006	0.224993	0.725081
Cz	Dim.9	-0.452207	44	0.653341	-0.068015	two.sided	-0.351375	0.22676	0.796158
FC2	Dim.9	-0.424208	44	0.673481	-0.0638214	two.sided	-0.347678	0.230752	0.869429
F8	Dim.9	0.414485	44	0.680533	0.0623643	two.sided	-0.232136	0.346391	0.874971
P8	Dim.9	0.393794	44	0.695635	0.0592623	two.sided	-0.23508	0.343648	0.777015
F5	Dim.9	-0.381362	44	0.70477	-0.0573977	two.sided	-0.341997	0.236847	0.906133
P4	Dim.9	0.37665	44	0.708244	0.0566908	two.sided	-0.237516	0.341371	0.825429
CPz	Dim.9	-0.359795	44	0.720722	-0.0541615	two.sided	-0.339127	0.239909	0.968149
CP3	Dim.9	-0.34744	44	0.729917	-0.0523069	two.sided	-0.33748	0.241661	0.813166
F4	Dim.9	-0.344709	44	0.731955	-0.0518968	two.sided	-0.337116	0.242048	0.731955
C6	Dim.9	0.327987	44	0.744477	0.0493856	two.sided	-0.244417	0.334883	0.837537
P5	Dim.9	0.305321	44	0.761561	0.0459802	two.sided	-0.247623	0.331849	0.919494
CP4	Dim.9	0.294796	44	0.769536	0.0443983	two.sided	-0.24911	0.330437	0.897596
Fp2	Dim.9	0.292196	44	0.77151	0.0440075	two.sided	-0.249478	0.330089	0.961534
P10	Dim.9	0.279376	44	0.781266	0.0420801	two.sided	-0.251288	0.328367	0.878924
AF4	Dim.9	-0.26568	44	0.791726	-0.0400207	two.sided	-0.326525	0.253219	0.843368
C2	Dim.9	-0.262795	44	0.793935	-0.0395867	two.sided	-0.326137	0.253626	0.79434
FC4	Dim.9	-0.255138	44	0.799805	-0.0384351	two.sided	-0.325106	0.254705	0.875124
P3	Dim.9	0.233975	44	0.81609	0.0352511	two.sided	-0.257684	0.322251	0.992839
Oz	Dim.9	0.183315	44	0.855393	0.0276253	two.sided	-0.264796	0.315394	0.885228
Pz	Dim.9	0.172078	44	0.864166	0.025933	two.sided	-0.26637	0.313868	0.864166
CP5	Dim.9	-0.148066	44	0.882967	-0.0223163	two.sided	-0.310602	0.269729	0.882967
F6	Dim.9	0.123981	44	0.901895	0.0186876	two.sided	-0.273092	0.307318	0.901895
FT7	Dim.9	-0.120784	44	0.904412	-0.0182058	two.sided	-0.306882	0.273538	0.976457
CP1	Dim.9	-0.110766	44	0.912306	-0.0166962	two.sided	-0.305513	0.274934	0.94654
Fp1	Dim.9	0.109049	44	0.913659	0.0164375	two.sided	-0.275174	0.305279	0.970731
FC6	Dim.9	-0.096824	44	0.923306	-0.0145952	two.sided	-0.303607	0.276876	0.923306
C4	Dim.9	-0.0710115	44	0.94371	-0.0107048	two.sided	-0.30007	0.280465	0.94371
F7	Dim.9	-0.0667552	44	0.947079	-0.0100632	two.sided	-0.299486	0.281056	0.992739
O2	Dim.9	-0.0411192	44	0.967387	-0.00619883	two.sided	-0.295964	0.284611	0.967387
CP2	Dim.9	-0.020422	44	0.983799	-0.00307872	two.sided	-0.293115	0.287476	0.983799
PO8	Dim.9	-0.00225918	44	0.998208	-0.000340585	two.sided	-0.29061	0.289986	0.998208
