# Supplementary material for: Uncovering key predictive channels and clinical variables in the gamma band auditory steady-state response in early-stage psychosis: a longitudinal study
Source: Acta Neuropsychiatr. 2024 Dec 9;37:e1. doi: 10.1017/neu.2024.60 (PMC13130324; doi:10.1017/neu.2024.60)
Supplement: Holton et al. supplementary material 11 — Holton et al. supplementary material [file S0924270824000607sup011.xlsx]

## Sheet: gaf
S9_PLF_ONE_YEAR_GAF
Channel	Clin_Variable	t	df	pvalue	cor	alternative	ci_lower	ci_upper
AF3	gaf	1.06781	16	0.150726	0.257921	greater	-0.159447	1
AF4	gaf	0.56224	16	0.290872	0.139192	greater	-0.277155	1
AF7	gaf	2.21273	16	0.0209003	0.484056	greater	0.103199	1
AF8	gaf	1.83142	16	0.0428613	0.416295	greater	0.0185003	1
AFz	gaf	1.46783	16	0.080767	0.344495	greater	-0.065422	1
C1	gaf	1.15178	16	0.133165	0.276703	greater	-0.139672	1
C2	gaf	1.21026	16	0.121879	0.289599	greater	-0.1259	1
C3	gaf	0.731961	16	0.237389	0.180001	greater	-0.238059	1
C4	gaf	0.8476	16	0.204581	0.207297	greater	-0.21113	1
C5	gaf	0.743451	16	0.233993	0.182733	greater	-0.235392	1
C6	gaf	0.434643	16	0.334813	0.108025	greater	-0.306113	1
CP1	gaf	1.39324	16	0.0913018	0.328927	greater	-0.0828838	1
CP2	gaf	1.12082	16	0.139453	0.269813	greater	-0.146965	1
CP3	gaf	1.04899	16	0.154886	0.253669	greater	-0.163878	1
CP4	gaf	0.94919	16	0.178321	0.230886	greater	-0.187335	1
CP5	gaf	0.582965	16	0.284022	0.144218	greater	-0.272414	1
CP6	gaf	0.720744	16	0.240733	0.17733	greater	-0.24066	1
CPz	gaf	2.20954	16	0.0210302	0.483521	greater	0.102509	1
Cz	gaf	1.38305	16	0.0928229	0.326781	greater	-0.0852714	1
F1	gaf	0.739466	16	0.235167	0.181786	greater	-0.236317	1
F2	gaf	0.780142	16	0.223348	0.191429	greater	-0.226863	1
F3	gaf	0.969165	16	0.173443	0.235478	greater	-0.182646	1
F4	gaf	0.791968	16	0.219982	0.194222	greater	-0.224109	1
F5	gaf	1.34391	16	0.0988626	0.318483	greater	-0.0944588	1
F6	gaf	0.17007	16	0.433543	0.0424792	greater	-0.364612	1
F7	gaf	2.23794	16	0.0198997	0.488261	greater	0.108644	1
F8	gaf	0.561442	16	0.291138	0.138998	greater	-0.277338	1
FC1	gaf	1.16017	16	0.1315	0.278562	greater	-0.137697	1
FC2	gaf	1.1116	16	0.141368	0.267753	greater	-0.149137	1
FC3	gaf	0.932858	16	0.182379	0.22712	greater	-0.191168	1
FC4	gaf	0.854298	16	0.202775	0.208864	greater	-0.209565	1
FC5	gaf	0.693331	16	0.249022	0.170786	greater	-0.247007	1
FC6	gaf	-0.0804883	16	0.531576	-0.020118	greater	-0.417632	1
FCz	gaf	1.90574	16	0.0374063	0.430114	greater	0.0353225	1
Fpz	gaf	1.46814	16	0.0807246	0.34456	greater	-0.0653482	1
FT7	gaf	1.65551	16	0.0586501	0.382418	greater	-0.0218073	1
FT8	gaf	0.809719	16	0.21499	0.198406	greater	-0.219972	1
Fz	gaf	1.24386	16	0.115733	0.296939	greater	-0.117988	1
O1	gaf	0.439062	16	0.333244	0.10911	greater	-0.305118	1
O2	gaf	0.538653	16	0.298771	0.133459	greater	-0.28254	1
Oz	gaf	1.1611	16	0.131316	0.278768	greater	-0.137477	1
P1	gaf	1.17281	16	0.129019	0.281357	greater	-0.13472	1
P10	gaf	2.80043	16	0.00641495	0.573522	greater	0.224183	1
P2	gaf	1.0677	16	0.15075	0.257897	greater	-0.159473	1
P3	gaf	0.87312	16	0.197757	0.213259	greater	-0.205163	1
P4	gaf	1.50326	16	0.0761267	0.351792	greater	-0.0571502	1
P5	gaf	0.529419	16	0.301892	0.13121	greater	-0.284644	1
P6	gaf	1.81241	16	0.044365	0.412713	greater	0.0141767	1
P7	gaf	-0.0338	16	0.513273	-0.0084497	greater	-0.40795	1
P8	gaf	1.83188	16	0.042825	0.416382	greater	0.0186062	1
P9	gaf	1.98853	16	0.0320684	0.445159	greater	0.0538949	1
PO3	gaf	0.918833	16	0.185914	0.223878	greater	-0.194456	1
PO4	gaf	0.892478	16	0.192682	0.217765	greater	-0.200632	1
PO7	gaf	0.764429	16	0.227869	0.18771	greater	-0.230518	1
PO8	gaf	1.77766	16	0.0472349	0.406115	greater	0.00625106	1
POz	gaf	1.09021	16	0.145883	0.262961	greater	-0.154173	1
Pz	gaf	1.79585	16	0.0457128	0.409577	greater	0.0104034	1
T7	gaf	1.24954	16	0.114719	0.298175	greater	-0.11665	1
T8	gaf	1.63678	16	0.0605959	0.378715	greater	-0.0261348	1

## Sheet: mcas
S9_PLF_ONE_YEAR_MCAS
Channel	Clin_Variable	t	df	pvalue	cor	alternative	ci_lower	ci_upper
AF3	mcas	-0.272752	18	0.605926	-0.0641558	greater	-0.432672	1
AF4	mcas	-0.604547	18	0.723488	-0.141068	greater	-0.493707	1
AF7	mcas	0.468167	18	0.322642	0.109682	greater	-0.281039	1
AF8	mcas	-0.155611	18	0.560964	-0.0366533	greater	-0.409995	1
AFz	mcas	0.00656378	18	0.497418	0.0015471	greater	-0.377712	1
C1	mcas	0.257066	18	0.400022	0.06048	greater	-0.326032	1
C2	mcas	0.431248	18	0.335704	0.101125	greater	-0.28899	1
C3	mcas	-0.0287224	18	0.511299	-0.00676977	greater	-0.38482	1
C4	mcas	0.216647	18	0.41546	0.0509978	greater	-0.334506	1
C5	mcas	-0.0731736	18	0.528763	-0.0172446	greater	-0.393709	1
C6	mcas	-0.143718	18	0.55634	-0.0338552	greater	-0.407662	1
CP1	mcas	0.693222	18	0.248509	0.161256	greater	-0.23196	1
CP2	mcas	0.428912	18	0.336538	0.100583	greater	-0.289492	1
CP3	mcas	0.306569	18	0.381345	0.072071	greater	-0.315588	1
CP4	mcas	0.204416	18	0.420161	0.0481254	greater	-0.337061	1
CP5	mcas	-0.0451864	18	0.517772	-0.0106499	greater	-0.388121	1
CP6	mcas	0.213738	18	0.416577	0.0503148	greater	-0.335114	1
CPz	mcas	0.998957	18	0.165528	0.229189	greater	-0.164105	1
Cz	mcas	0.604432	18	0.27655	0.141042	greater	-0.251438	1
F1	mcas	-0.0966896	18	0.537979	-0.022784	greater	-0.398381	1
F2	mcas	-0.14203	18	0.555683	-0.033458	greater	-0.40733	1
F3	mcas	-0.293594	18	0.613787	-0.0690357	greater	-0.436648	1
F4	mcas	-0.345671	18	0.633201	-0.0812064	greater	-0.446501	1
F5	mcas	0.0500992	18	0.480298	0.0118077	greater	-0.368881	1
F6	mcas	-0.777897	18	0.776633	-0.180346	greater	-0.523592	1
F7	mcas	0.984348	18	0.168996	0.22601	greater	-0.167366	1
F8	mcas	-0.386106	18	0.648028	-0.0906315	greater	-0.454071	1
FC1	mcas	0.165704	18	0.435119	0.039027	greater	-0.345116	1
FC2	mcas	0.244691	18	0.404732	0.0575786	greater	-0.328632	1
FC3	mcas	-0.0663631	18	0.52609	-0.01564	greater	-0.392352	1
FC4	mcas	0.0815854	18	0.467938	0.0192263	greater	-0.362453	1
FC5	mcas	-0.07303	18	0.528706	-0.0172108	greater	-0.39368	1
FC6	mcas	-0.502131	18	0.689169	-0.117533	greater	-0.475392	1
FCz	mcas	0.699126	18	0.246704	0.162593	greater	-0.23066	1
Fpz	mcas	-0.160711	18	0.562944	-0.0378528	greater	-0.410994	1
FT7	mcas	1.35789	18	0.0956397	0.304825	greater	-0.0839079	1
FT8	mcas	0.0660422	18	0.474036	0.0155644	greater	-0.36563	1
Fz	mcas	0.183136	18	0.428369	0.0431254	greater	-0.341495	1
O1	mcas	-0.200576	18	0.578361	-0.0472236	greater	-0.418766	1
O2	mcas	-0.0264345	18	0.510399	-0.00623056	greater	-0.384361	1
Oz	mcas	0.284068	18	0.3898	0.0668059	greater	-0.320344	1
P1	mcas	0.386749	18	0.351738	0.0907812	greater	-0.298529	1
P10	mcas	1.42335	18	0.0858683	0.318065	greater	-0.0693311	1
P2	mcas	0.375811	18	0.355725	0.088234	greater	-0.300866	1
P3	mcas	0.241329	18	0.406014	0.0567899	greater	-0.329337	1
P4	mcas	0.882557	18	0.194555	0.203661	greater	-0.190048	1
P5	mcas	-0.0888228	18	0.534898	-0.0209312	greater	-0.396821	1
P6	mcas	0.852472	18	0.202576	0.196992	greater	-0.196735	1
P7	mcas	-0.536352	18	0.700859	-0.125421	greater	-0.481566	1
P8	mcas	1.02806	18	0.15877	0.2355	greater	-0.157606	1
P9	mcas	0.796841	18	0.217964	0.18459	greater	-0.209076	1
PO3	mcas	0.0598986	18	0.476448	0.0141168	greater	-0.366884	1
PO4	mcas	0.0765119	18	0.469928	0.0180311	greater	-0.363491	1
PO7	mcas	0.0204183	18	0.491967	0.00481259	greater	-0.374909	1
PO8	mcas	0.891544	18	0.1922	0.205647	greater	-0.188048	1
POz	mcas	0.234517	18	0.408615	0.055192	greater	-0.330765	1
Pz	mcas	1.08251	18	0.146658	0.247229	greater	-0.145438	1
T7	mcas	0.18962	18	0.425864	0.0446493	greater	-0.340145	1
T8	mcas	0.135168	18	0.44699	0.0318432	greater	-0.351436	1

## Sheet: madrs
S9_PLF_ONE_YEAR_MADRS
Channel	Clin_Variable	t	df	pvalue	cor	alternative	ci_lower	ci_upper
AF3	madrs	-1.19526	18	0.123748	-0.271169	less	-1	0.120226
AF4	madrs	-0.99164	18	0.167259	-0.227598	less	-1	0.165738
AF7	madrs	-1.04693	18	0.154493	-0.239578	less	-1	0.153389
AF8	madrs	-1.52891	18	0.0718349	-0.339026	less	-1	0.045912
AFz	madrs	-1.2615	18	0.111616	-0.285007	less	-1	0.105419
C1	madrs	-1.24909	18	0.113816	-0.282428	less	-1	0.108192
C2	madrs	-0.899831	18	0.190046	-0.207477	less	-1	0.186204
C3	madrs	-1.48556	18	0.0773503	-0.330476	less	-1	0.0555163
C4	madrs	-0.578088	18	0.285184	-0.135009	less	-1	0.25719
C5	madrs	-1.30379	18	0.104367	-0.293749	less	-1	0.0959752
C6	madrs	-0.620878	18	0.271231	-0.1448	less	-1	0.24784
CP1	madrs	-0.89978	18	0.190059	-0.207466	less	-1	0.186215
CP2	madrs	-0.793141	18	0.219013	-0.183762	less	-1	0.209896
CP3	madrs	-0.942172	18	0.179289	-0.216791	less	-1	0.176773
CP4	madrs	-0.767133	18	0.226474	-0.17793	less	-1	0.215652
CP5	madrs	-0.901395	18	0.189641	-0.207822	less	-1	0.185856
CP6	madrs	-0.502706	18	0.310633	-0.117666	less	-1	0.273573
CPz	madrs	-0.924799	18	0.183652	-0.212976	less	-1	0.180644
Cz	madrs	-0.937558	18	0.180441	-0.215779	less	-1	0.177801
F1	madrs	-0.836738	18	0.206856	-0.193494	less	-1	0.200229
F2	madrs	-0.932658	18	0.181669	-0.214703	less	-1	0.178893
F3	madrs	-0.982823	18	0.169361	-0.225677	less	-1	0.167706
F4	madrs	-0.511259	18	0.307692	-0.119639	less	-1	0.27172
F5	madrs	-1.30347	18	0.10442	-0.293684	less	-1	0.0960458
F6	madrs	-0.360267	18	0.36142	-0.0846111	less	-1	0.304182
F7	madrs	-1.15236	18	0.132124	-0.262118	less	-1	0.129818
F8	madrs	-0.906798	18	0.188247	-0.209014	less	-1	0.184653
FC1	madrs	-1.14424	18	0.133756	-0.260396	less	-1	0.131634
FC2	madrs	-0.852775	18	0.202494	-0.19706	less	-1	0.196668
FC3	madrs	-1.39115	18	0.0905688	-0.311575	less	-1	0.076497
FC4	madrs	-0.870103	18	0.19785	-0.200904	less	-1	0.192817
FC5	madrs	-1.59737	18	0.0637947	-0.352357	less	-1	0.0307936
FC6	madrs	-0.46047	18	0.325346	-0.1079	less	-1	0.2827
FCz	madrs	-1.17312	18	0.128019	-0.266507	less	-1	0.125176
Fpz	madrs	-1.36806	18	0.0940657	-0.306894	less	-1	0.0816411
FT7	madrs	-0.662849	18	0.257913	-0.154363	less	-1	0.238638
FT8	madrs	-0.0224681	18	0.491161	-0.0052957	less	-1	0.374494
Fz	madrs	-0.916808	18	0.185682	-0.211218	less	-1	0.182424
O1	madrs	-0.600144	18	0.277946	-0.140061	less	-1	0.252375
O2	madrs	-0.741277	18	0.234044	-0.172113	less	-1	0.221366
Oz	madrs	-0.977045	18	0.170748	-0.224418	less	-1	0.168995
P1	madrs	-0.777582	18	0.223458	-0.180275	less	-1	0.213341
P10	madrs	-1.29985	18	0.105027	-0.292936	less	-1	0.0968557
P2	madrs	-0.609641	18	0.274859	-0.142233	less	-1	0.250299
P3	madrs	-0.637076	18	0.266048	-0.148495	less	-1	0.244293
P4	madrs	-0.613134	18	0.273729	-0.143031	less	-1	0.249535
P5	madrs	-0.706317	18	0.244517	-0.16422	less	-1	0.229076
P6	madrs	-1.12127	18	0.138456	-0.255512	less	-1	0.136772
P7	madrs	-0.806194	18	0.215327	-0.186681	less	-1	0.207004
P8	madrs	-0.687909	18	0.25014	-0.160051	less	-1	0.233129
P9	madrs	-1.29991	18	0.105017	-0.292949	less	-1	0.096842
PO3	madrs	-1.11316	18	0.140142	-0.253785	less	-1	0.138584
PO4	madrs	-0.696034	18	0.247649	-0.161893	less	-1	0.231341
PO7	madrs	-0.849142	18	0.203477	-0.196253	less	-1	0.197475
PO8	madrs	-0.653772	18	0.260762	-0.152298	less	-1	0.240631
POz	madrs	-0.769288	18	0.22585	-0.178414	less	-1	0.215176
Pz	madrs	-0.874143	18	0.196777	-0.201799	less	-1	0.191919
T7	madrs	-0.747498	18	0.232208	-0.173515	less	-1	0.219992
T8	madrs	-1.16154	18	0.130298	-0.264059	less	-1	0.127767

## Sheet: ymrs
S9_PLF_ONE_YEAR_YMRS
Channel	Clin_Variable	t	df	pvalue	cor	alternative	ci_lower	ci_upper
AF3	ymrs	-1.1543	18	0.131736	-0.262529	less	-1	0.129384
AF4	ymrs	-0.655968	18	0.260071	-0.152798	less	-1	0.240149
AF7	ymrs	-1.1112	18	0.140553	-0.253365	less	-1	0.139024
AF8	ymrs	-0.0852943	18	0.466484	-0.0201	less	-1	0.361693
AFz	ymrs	-0.655471	18	0.260227	-0.152685	less	-1	0.240258
C1	ymrs	-0.125866	18	0.450617	-0.0296538	less	-1	0.353356
C2	ymrs	-0.193002	18	0.424559	-0.045444	less	-1	0.339441
C3	ymrs	-0.274489	18	0.393417	-0.0645627	less	-1	0.322364
C4	ymrs	-0.0153669	18	0.493954	-0.00362199	less	-1	0.375932
C5	ymrs	-0.119066	18	0.453271	-0.0280531	less	-1	0.354757
C6	ymrs	-0.147361	18	0.442243	-0.0347124	less	-1	0.348916
CP1	ymrs	0.110051	18	0.543207	0.0259305	less	-1	0.401027
CP2	ymrs	-0.161747	18	0.436654	-0.0380963	less	-1	0.345937
CP3	ymrs	0.11784	18	0.54625	0.0277644	less	-1	0.402566
CP4	ymrs	0.0170874	18	0.506723	0.00402751	less	-1	0.382481
CP5	ymrs	-0.0795579	18	0.468733	-0.0187487	less	-1	0.362868
CP6	ymrs	0.00924342	18	0.503637	0.00217869	less	-1	0.380902
CPz	ymrs	-0.94521	18	0.178534	-0.217457	less	-1	0.176096
Cz	ymrs	-0.27505	18	0.393205	-0.0646941	less	-1	0.322246
F1	ymrs	-0.534211	18	0.299866	-0.124928	less	-1	0.26674
F2	ymrs	-0.501315	18	0.311113	-0.117345	less	-1	0.273875
F3	ymrs	-0.498878	18	0.311954	-0.116782	less	-1	0.274402
F4	ymrs	-0.198585	18	0.422407	-0.0467557	less	-1	0.338277
F5	ymrs	-1.02648	18	0.159131	-0.235159	less	-1	0.157958
F6	ymrs	0.123806	18	0.548579	0.0291689	less	-1	0.403743
F7	ymrs	-1.80682	18	0.0437684	-0.39182	less	-1	-0.0150111
F8	ymrs	0.21132	18	0.582494	0.0497469	less	-1	0.420849
FC1	ymrs	-0.263146	18	0.397713	-0.0619051	less	-1	0.324753
FC2	ymrs	-0.43661	18	0.333793	-0.102369	less	-1	0.287837
FC3	ymrs	-0.352496	18	0.36428	-0.0827989	less	-1	0.305837
FC4	ymrs	-0.160228	18	0.437243	-0.0377393	less	-1	0.346252
FC5	ymrs	-0.934803	18	0.181131	-0.215174	less	-1	0.178415
FC6	ymrs	0.322537	18	0.624619	0.075804	less	-1	0.442138
FCz	ymrs	-0.125712	18	0.450677	-0.0296175	less	-1	0.353388
Fpz	ymrs	-1.36053	18	0.095228	-0.305364	less	-1	0.0833178
FT7	ymrs	-0.702679	18	0.245622	-0.163397	less	-1	0.229878
FT8	ymrs	0.61629	18	0.727291	0.143752	less	-1	0.495777
Fz	ymrs	-0.618362	18	0.272041	-0.144226	less	-1	0.248391
O1	ymrs	0.697885	18	0.752917	0.162312	less	-1	0.509975
O2	ymrs	0.584895	18	0.717061	0.136569	less	-1	0.49023
Oz	ymrs	0.449706	18	0.670854	0.105406	less	-1	0.465833
P1	ymrs	0.452188	18	0.671732	0.105982	less	-1	0.466288
P10	ymrs	-0.174509	18	0.431707	-0.0410973	less	-1	0.343288
P2	ymrs	0.272476	18	0.605822	0.0640912	less	-1	0.432619
P3	ymrs	0.336318	18	0.62974	0.079023	less	-1	0.44474
P4	ymrs	-0.463056	18	0.324437	-0.108499	less	-1	0.282142
P5	ymrs	0.187826	18	0.573443	0.0442276	less	-1	0.416287
P6	ymrs	0.212002	18	0.582756	0.0499072	less	-1	0.420981
P7	ymrs	-0.301744	18	0.383153	-0.0709426	less	-1	0.316609
P8	ymrs	-0.257782	18	0.399749	-0.060648	less	-1	0.325881
P9	ymrs	0.0997909	18	0.539193	0.0235144	less	-1	0.398996
PO3	ymrs	0.628418	18	0.731189	0.146521	less	-1	0.497907
PO4	ymrs	0.26638	18	0.603513	0.0626629	less	-1	0.431453
PO7	ymrs	0.609517	18	0.7251	0.142204	less	-1	0.494584
PO8	ymrs	0.328589	18	0.626871	0.0772178	less	-1	0.443282
POz	ymrs	0.162632	18	0.56369	0.0383047	less	-1	0.41137
Pz	ymrs	0.445363	18	0.669316	0.104399	less	-1	0.465035
T7	ymrs	-0.912244	18	0.186848	-0.210214	less	-1	0.183441
T8	ymrs	0.270814	18	0.605192	0.0637018	less	-1	0.432302

## Sheet: panss_gen
S9_PLF_ONE_YEAR_PANSS_General
Channel	Clin_Variable	t	df	pvalue	cor	alternative	ci_lower	ci_upper
AF3	panss_gen	-0.532886	18	0.300315	-0.124623	less	-1	0.267028
AF4	panss_gen	-0.404076	18	0.345459	-0.0948126	less	-1	0.29482
AF7	panss_gen	-0.686676	18	0.250519	-0.159772	less	-1	0.233401
AF8	panss_gen	-0.957956	18	0.175388	-0.220248	less	-1	0.173254
AFz	panss_gen	-0.865597	18	0.199051	-0.199905	less	-1	0.193819
C1	panss_gen	-0.522109	18	0.30398	-0.122141	less	-1	0.269368
C2	panss_gen	-0.395121	18	0.348698	-0.0927297	less	-1	0.296738
C3	panss_gen	-0.367899	18	0.358619	-0.0863905	less	-1	0.302555
C4	panss_gen	-0.216166	18	0.415645	-0.0508847	less	-1	0.334607
C5	panss_gen	-0.192768	18	0.424649	-0.045389	less	-1	0.339489
C6	panss_gen	-0.171168	18	0.433001	-0.0403119	less	-1	0.343982
CP1	panss_gen	-0.338371	18	0.369499	-0.0795024	less	-1	0.308842
CP2	panss_gen	-0.29267	18	0.386561	-0.0688195	less	-1	0.318527
CP3	panss_gen	-0.222491	18	0.413218	-0.0523697	less	-1	0.333284
CP4	panss_gen	-0.271495	18	0.39455	-0.0638614	less	-1	0.322995
CP5	panss_gen	-0.113018	18	0.455634	-0.0266291	less	-1	0.356002
CP6	panss_gen	-0.125915	18	0.450597	-0.0296655	less	-1	0.353346
CPz	panss_gen	-0.521368	18	0.304233	-0.12197	less	-1	0.269528
Cz	panss_gen	-0.457152	18	0.326516	-0.107132	less	-1	0.283415
F1	panss_gen	-0.3899	18	0.350593	-0.0915147	less	-1	0.297855
F2	panss_gen	-0.495883	18	0.312989	-0.11609	less	-1	0.27505
F3	panss_gen	-0.150679	18	0.440952	-0.035493	less	-1	0.34823
F4	panss_gen	-0.0234976	18	0.490756	-0.00553836	less	-1	0.374285
F5	panss_gen	-0.328368	18	0.373211	-0.0771663	less	-1	0.310967
F6	panss_gen	-0.196471	18	0.423221	-0.046259	less	-1	0.338718
F7	panss_gen	-0.210603	18	0.417781	-0.0495786	less	-1	0.335769
F8	panss_gen	-0.749408	18	0.231647	-0.173944	less	-1	0.21957
FC1	panss_gen	-0.639075	18	0.265412	-0.148951	less	-1	0.243854
FC2	panss_gen	-0.484234	18	0.31703	-0.113399	less	-1	0.27757
FC3	panss_gen	-0.491708	18	0.314434	-0.115126	less	-1	0.275954
FC4	panss_gen	-0.449861	18	0.329091	-0.105442	less	-1	0.284986
FC5	panss_gen	-0.286601	18	0.388845	-0.0673989	less	-1	0.319809
FC6	panss_gen	-0.0420098	18	0.483477	-0.00990132	less	-1	0.370527
FCz	panss_gen	-0.84097	18	0.205699	-0.194435	less	-1	0.19929
Fpz	panss_gen	-0.923807	18	0.183903	-0.212758	less	-1	0.180865
FT7	panss_gen	0.0957669	18	0.537618	0.0225667	less	-1	0.398199
FT8	panss_gen	-0.234442	18	0.408644	-0.0551743	less	-1	0.330781
Fz	panss_gen	-0.459874	18	0.325556	-0.107762	less	-1	0.282828
O1	panss_gen	-0.129571	18	0.449171	-0.030526	less	-1	0.352592
O2	panss_gen	-0.327762	18	0.373437	-0.0770248	less	-1	0.311096
Oz	panss_gen	-0.587601	18	0.28205	-0.137189	less	-1	0.255114
P1	panss_gen	-0.286853	18	0.38875	-0.0674578	less	-1	0.319756
P10	panss_gen	-0.818101	18	0.211999	-0.18934	less	-1	0.204364
P2	panss_gen	-0.193664	18	0.424304	-0.0455996	less	-1	0.339303
P3	panss_gen	-0.208227	18	0.418695	-0.0490205	less	-1	0.336265
P4	panss_gen	-0.51099	18	0.307784	-0.119577	less	-1	0.271779
P5	panss_gen	-0.0905401	18	0.464429	-0.0213357	less	-1	0.360619
P6	panss_gen	-0.666507	18	0.25677	-0.155194	less	-1	0.237834
P7	panss_gen	0.0653359	18	0.525687	0.015398	less	-1	0.392147
P8	panss_gen	-0.563052	18	0.290173	-0.131559	less	-1	0.260467
P9	panss_gen	-0.846463	18	0.204204	-0.195657	less	-1	0.19807
PO3	panss_gen	-0.454024	18	0.327619	-0.106407	less	-1	0.284089
PO4	panss_gen	-0.27628	18	0.39274	-0.0649821	less	-1	0.321986
PO7	panss_gen	-0.397312	18	0.347905	-0.0932394	less	-1	0.296269
PO8	panss_gen	-0.626533	18	0.269415	-0.146091	less	-1	0.246602
POz	panss_gen	-0.362017	18	0.360777	-0.0850192	less	-1	0.303809
Pz	panss_gen	-0.813216	18	0.21336	-0.18825	less	-1	0.205448
T7	panss_gen	0.125053	18	0.549066	0.0294625	less	-1	0.403989
T8	panss_gen	-0.512256	18	0.30735	-0.119869	less	-1	0.271504

## Sheet: panss_neg
S9_PLF_ONE_YEAR_PANSS_Neg
Channel	Clin_Variable	t	df	pvalue	cor	alternative	ci_lower	ci_upper
AF3	panss_neg	1.63763	18	0.940569	0.360099	less	-1	0.650367
AF4	panss_neg	2.01071	18	0.97021	0.428266	less	-1	0.694557
AF7	panss_neg	-0.877469	18	0.195897	-0.202535	less	-1	0.191179
AF8	panss_neg	-0.435962	18	0.334024	-0.102219	less	-1	0.287976
AFz	panss_neg	1.25868	18	0.887887	0.284421	less	-1	0.598894
C1	panss_neg	1.76175	18	0.952457	0.383499	less	-1	0.665761
C2	panss_neg	1.58775	18	0.935124	0.350497	less	-1	0.643981
C3	panss_neg	1.89654	18	0.962972	0.4081	less	-1	0.68169
C4	panss_neg	1.6812	18	0.945004	0.368394	less	-1	0.655852
C5	panss_neg	1.79024	18	0.954874	0.388769	less	-1	0.669196
C6	panss_neg	1.90663	18	0.96367	0.409908	less	-1	0.682851
CP1	panss_neg	1.15965	18	0.869329	0.263661	less	-1	0.584305
CP2	panss_neg	1.51958	18	0.927006	0.337192	less	-1	0.635063
CP3	panss_neg	1.43117	18	0.915242	0.319633	less	-1	0.623172
CP4	panss_neg	1.55496	18	0.931318	0.344122	less	-1	0.639718
CP5	panss_neg	1.68135	18	0.945018	0.368421	less	-1	0.65587
CP6	panss_neg	1.56692	18	0.932727	0.346452	less	-1	0.641278
CPz	panss_neg	0.514204	18	0.693318	0.120319	less	-1	0.477576
Cz	panss_neg	1.43981	18	0.916457	0.321366	less	-1	0.624351
F1	panss_neg	1.77274	18	0.953403	0.385538	less	-1	0.667091
F2	panss_neg	1.82893	18	0.957986	0.395867	less	-1	0.673802
F3	panss_neg	2.03187	18	0.971402	0.431936	less	-1	0.69688
F4	panss_neg	2.01396	18	0.970396	0.428832	less	-1	0.694916
F5	panss_neg	1.028	18	0.841217	0.235488	less	-1	0.564169
F6	panss_neg	1.47298	18	0.920986	0.327981	less	-1	0.628843
F7	panss_neg	-0.672469	18	0.254913	-0.156548	less	-1	0.236524
F8	panss_neg	1.25322	18	0.88692	0.283287	less	-1	0.598103
FC1	panss_neg	1.66612	18	0.943502	0.365533	less	-1	0.653963
FC2	panss_neg	1.49202	18	0.923494	0.331756	less	-1	0.631397
FC3	panss_neg	1.7423	18	0.950742	0.379879	less	-1	0.663395
FC4	panss_neg	1.8477	18	0.959427	0.399285	less	-1	0.676013
FC5	panss_neg	1.57085	18	0.933185	0.347217	less	-1	0.64179
FC6	panss_neg	2.11048	18	0.975464	0.445383	less	-1	0.705346
FCz	panss_neg	0.960437	18	0.82522	0.22079	less	-1	0.553506
Fpz	panss_neg	0.79766	18	0.782267	0.184773	less	-1	0.526908
FT7	panss_neg	0.0904259	18	0.535526	0.0213087	less	-1	0.397139
FT8	panss_neg	0.345822	18	0.633257	0.0812417	less	-1	0.446529
Fz	panss_neg	1.63662	18	0.940463	0.359905	less	-1	0.650239
O1	panss_neg	1.28842	18	0.893043	0.29058	less	-1	0.603183
O2	panss_neg	1.3784	18	0.907513	0.308992	less	-1	0.615896
Oz	panss_neg	0.753889	18	0.769668	0.174953	less	-1	0.519538
P1	panss_neg	1.26541	18	0.889069	0.285817	less	-1	0.599868
P10	panss_neg	-0.33997	18	0.368907	-0.0798756	less	-1	0.308502
P2	panss_neg	1.37709	18	0.907314	0.308727	less	-1	0.615714
P3	panss_neg	1.23191	18	0.883084	0.278848	less	-1	0.594998
P4	panss_neg	0.677738	18	0.746722	0.157744	less	-1	0.506498
P5	panss_neg	1.48656	18	0.922781	0.330675	less	-1	0.630666
P6	panss_neg	0.232694	18	0.590688	0.0547642	less	-1	0.42498
P7	panss_neg	2.02053	18	0.970769	0.429973	less	-1	0.695639
P8	panss_neg	0.112347	18	0.544104	0.0264712	less	-1	0.401481
P9	panss_neg	0.146378	18	0.557375	0.0344811	less	-1	0.408184
PO3	panss_neg	1.30817	18	0.896362	0.294649	less	-1	0.606006
PO4	panss_neg	1.43021	18	0.915107	0.319442	less	-1	0.623042
PO7	panss_neg	1.12738	18	0.862806	0.256813	less	-1	0.579447
PO8	panss_neg	0.0984131	18	0.538654	0.02319	less	-1	0.398723
POz	panss_neg	1.22493	18	0.881805	0.277389	less	-1	0.593976
Pz	panss_neg	0.518324	18	0.694727	0.121268	less	-1	0.47832
T7	panss_neg	0.584808	18	0.717032	0.136549	less	-1	0.490215
T8	panss_neg	0.846858	18	0.795903	0.195745	less	-1	0.535082

## Sheet: panss_pos
S9_PLF_ONE_YEAR_PANSS_Pos
Channel	Clin_Variable	t	df	pvalue	cor	alternative	ci_lower	ci_upper
AF3	panss_pos	-0.278188	18	0.392019	-0.0654291	less	-1	0.321584
AF4	panss_pos	0.243246	18	0.594717	0.0572396	less	-1	0.427013
AF7	panss_pos	-0.919147	18	0.185086	-0.211733	less	-1	0.181903
AF8	panss_pos	0.2249	18	0.587705	0.0529352	less	-1	0.423476
AFz	panss_pos	-0.180236	18	0.42949	-0.0424437	less	-1	0.342098
C1	panss_pos	0.0895275	18	0.535174	0.0210971	less	-1	0.396961
C2	panss_pos	-0.0646731	18	0.474574	-0.0152418	less	-1	0.36591
C3	panss_pos	0.205296	18	0.580178	0.0483322	less	-1	0.419682
C4	panss_pos	0.10541	18	0.541392	0.0248378	less	-1	0.400109
C5	panss_pos	0.29846	18	0.615615	0.0701742	less	-1	0.437573
C6	panss_pos	0.233556	18	0.591018	0.0549666	less	-1	0.425147
CP1	panss_pos	-0.119521	18	0.453093	-0.0281602	less	-1	0.354663
CP2	panss_pos	-0.139305	18	0.445378	-0.0328167	less	-1	0.350582
CP3	panss_pos	0.0805558	18	0.531658	0.0189838	less	-1	0.395178
CP4	panss_pos	0.146836	18	0.557553	0.0345889	less	-1	0.408274
CP5	panss_pos	0.176528	18	0.569075	0.041572	less	-1	0.414085
CP6	panss_pos	0.0814862	18	0.532023	0.0192029	less	-1	0.395363
CPz	panss_pos	-1.011	18	0.162708	-0.231804	less	-1	0.161417
Cz	panss_pos	-0.20949	18	0.418209	-0.0493171	less	-1	0.336002
F1	panss_pos	-0.0104304	18	0.495896	-0.00245847	less	-1	0.376931
F2	panss_pos	0.119679	18	0.546969	0.0281974	less	-1	0.402929
F3	panss_pos	0.225957	18	0.58811	0.0531833	less	-1	0.42368
F4	panss_pos	0.408233	18	0.656041	0.0957791	less	-1	0.458183
F5	panss_pos	-0.33936	18	0.369133	-0.0797333	less	-1	0.308632
F6	panss_pos	0.711755	18	0.75713	0.16545	less	-1	0.512357
F7	panss_pos	-1.25438	18	0.112875	-0.283527	less	-1	0.107011
F8	panss_pos	0.45835	18	0.673907	0.107409	less	-1	0.467417
FC1	panss_pos	0.0802327	18	0.531531	0.0189076	less	-1	0.395114
FC2	panss_pos	-0.0751361	18	0.470468	-0.017707	less	-1	0.363772
FC3	panss_pos	0.285274	18	0.610655	0.0670883	less	-1	0.435063
FC4	panss_pos	0.130506	18	0.551193	0.030746	less	-1	0.405063
FC5	panss_pos	0.135463	18	0.553125	0.0319127	less	-1	0.406039
FC6	panss_pos	0.728159	18	0.762059	0.169156	less	-1	0.515163
FCz	panss_pos	-0.146203	18	0.442693	-0.03444	less	-1	0.349156
Fpz	panss_pos	-0.55489	18	0.2929	-0.129684	less	-1	0.262244
FT7	panss_pos	-0.799468	18	0.217221	-0.185177	less	-1	0.208494
FT8	panss_pos	0.184673	18	0.572225	0.0434866	less	-1	0.415673
Fz	panss_pos	-0.103433	18	0.459381	-0.0243722	less	-1	0.357973
O1	panss_pos	0.513422	18	0.69305	0.120138	less	-1	0.477435
O2	panss_pos	0.281788	18	0.60934	0.0662721	less	-1	0.434398
Oz	panss_pos	0.165642	18	0.564858	0.0390125	less	-1	0.411959
P1	panss_pos	0.101015	18	0.539673	0.0238028	less	-1	0.399239
P10	panss_pos	-0.780377	18	0.222655	-0.180902	less	-1	0.212722
P2	panss_pos	0.0129129	18	0.50508	0.00304359	less	-1	0.381641
P3	panss_pos	-0.0153451	18	0.493963	-0.00361686	less	-1	0.375936
P4	panss_pos	-0.840305	18	0.20588	-0.194288	less	-1	0.199437
P5	panss_pos	0.191159	18	0.57473	0.0450109	less	-1	0.416935
P6	panss_pos	-0.349995	18	0.365202	-0.0822154	less	-1	0.30637
P7	panss_pos	0.189653	18	0.574148	0.044657	less	-1	0.416642
P8	panss_pos	-0.786221	18	0.220983	-0.182212	less	-1	0.211428
P9	panss_pos	-0.205297	18	0.419822	-0.0483324	less	-1	0.336877
PO3	panss_pos	0.354338	18	0.636399	0.0832285	less	-1	0.448129
PO4	panss_pos	0.0129467	18	0.505094	0.00305155	less	-1	0.381648
PO7	panss_pos	0.356871	18	0.637331	0.0838194	less	-1	0.448605
PO8	panss_pos	-0.498273	18	0.312162	-0.116642	less	-1	0.274533
POz	panss_pos	-0.104488	18	0.458969	-0.0246205	less	-1	0.357756
Pz	panss_pos	-0.37867	18	0.354681	-0.0889001	less	-1	0.300255
T7	panss_pos	-0.455969	18	0.326933	-0.106858	less	-1	0.28367
T8	panss_pos	0.133455	18	0.552343	0.0314401	less	-1	0.405644

## Sheet: panss_total
S9_PLF_ONE_YEAR_PANSS_Total
Channel	Clin_Variable	t	df	pvalue	cor	alternative	ci_lower	ci_upper
AF3	panss_total	0.188671	18	0.573769	0.0444262	less	-1	0.416451
AF4	panss_total	0.574608	18	0.713666	0.134211	less	-1	0.488403
AF7	panss_total	-1.01302	18	0.162239	-0.232242	less	-1	0.160966
AF8	panss_total	-0.467592	18	0.322844	-0.109549	less	-1	0.281163
AFz	panss_total	-0.0224188	18	0.49118	-0.00528409	less	-1	0.374504
C1	panss_total	0.387466	18	0.648523	0.0909481	less	-1	0.454324
C2	panss_total	0.325707	18	0.625799	0.0765446	less	-1	0.442737
C3	panss_total	0.543002	18	0.703105	0.126951	less	-1	0.482759
C4	panss_total	0.505742	18	0.690412	0.118366	less	-1	0.476046
C5	panss_total	0.632434	18	0.732473	0.147437	less	-1	0.498611
C6	panss_total	0.646206	18	0.73685	0.150576	less	-1	0.501018
CP1	panss_total	0.195994	18	0.576595	0.0461469	less	-1	0.417876
CP2	panss_total	0.318018	18	0.622934	0.0747477	less	-1	0.441283
CP3	panss_total	0.417808	18	0.659485	0.0980043	less	-1	0.459956
CP4	panss_total	0.462308	18	0.6753	0.108326	less	-1	0.468142
CP5	panss_total	0.583139	18	0.716483	0.136167	less	-1	0.489919
CP6	panss_total	0.501896	18	0.689088	0.117479	less	-1	0.47535
CPz	panss_total	-0.471617	18	0.321433	-0.110481	less	-1	0.280295
Cz	panss_total	0.19253	18	0.575259	0.0453332	less	-1	0.417202
F1	panss_total	0.40457	18	0.65472	0.0949275	less	-1	0.457504
F2	panss_total	0.430732	18	0.664112	0.101005	less	-1	0.462342
F3	panss_total	0.686289	18	0.749362	0.159684	less	-1	0.507976
F4	panss_total	0.82099	18	0.788804	0.189985	less	-1	0.530799
F5	panss_total	0.0639377	18	0.525138	0.0150686	less	-1	0.391868
F6	panss_total	0.716673	18	0.758614	0.166562	less	-1	0.5132
F7	panss_total	-0.860263	18	0.200479	-0.198722	less	-1	0.195004
F8	panss_total	0.297966	18	0.615429	0.0700587	less	-1	0.437479
FC1	panss_total	0.306071	18	0.618469	0.0719547	less	-1	0.439019
FC2	panss_total	0.254348	18	0.598945	0.0598431	less	-1	0.429147
FC3	panss_total	0.480351	18	0.681618	0.112501	less	-1	0.471436
FC4	panss_total	0.460726	18	0.674743	0.107959	less	-1	0.467852
FC5	panss_total	0.455381	18	0.67286	0.106721	less	-1	0.466874
FC6	panss_total	0.981772	18	0.830387	0.225448	less	-1	0.556897
FCz	panss_total	-0.0929203	18	0.463497	-0.0218963	less	-1	0.36013
Fpz	panss_total	-0.35566	18	0.363115	-0.0835368	less	-1	0.305164
FT7	panss_total	-0.264412	18	0.397233	-0.0622019	less	-1	0.324486
FT8	panss_total	0.0985852	18	0.538721	0.0232305	less	-1	0.398757
Fz	panss_total	0.295023	18	0.614324	0.06937	less	-1	0.43692
O1	panss_total	0.603259	18	0.723069	0.140774	less	-1	0.49348
O2	panss_total	0.442774	18	0.668398	0.103799	less	-1	0.464559
Oz	panss_total	0.0785824	18	0.530884	0.0185189	less	-1	0.394786
P1	panss_total	0.347166	18	0.633754	0.0815553	less	-1	0.446782
P10	panss_total	-0.815019	18	0.212857	-0.188652	less	-1	0.205048
P2	panss_total	0.384536	18	0.647457	0.090266	less	-1	0.453778
P3	panss_total	0.320683	18	0.623928	0.0753708	less	-1	0.441787
P4	panss_total	-0.340987	18	0.368531	-0.0801131	less	-1	0.308286
P5	panss_total	0.541671	18	0.702656	0.126645	less	-1	0.48252
P6	panss_total	-0.356938	18	0.362644	-0.083835	less	-1	0.304891
P7	panss_total	0.765517	18	0.773057	0.177567	less	-1	0.521505
P8	panss_total	-0.540858	18	0.297618	-0.126458	less	-1	0.265296
P9	panss_total	-0.401053	18	0.346551	-0.0941096	less	-1	0.295468
PO3	panss_total	0.39709	18	0.652015	0.0931877	less	-1	0.456115
PO4	panss_total	0.364416	18	0.640104	0.0855787	less	-1	0.450019
PO7	panss_total	0.365586	18	0.640533	0.0858514	less	-1	0.450238
PO8	panss_total	-0.451352	18	0.328563	-0.105788	less	-1	0.284665
POz	panss_total	0.21282	18	0.58307	0.0500991	less	-1	0.42114
Pz	panss_total	-0.330642	18	0.372366	-0.0776974	less	-1	0.310484
T7	panss_total	0.0641268	18	0.525212	0.0151131	less	-1	0.391906
T8	panss_total	0.128044	18	0.550233	0.0301666	less	-1	0.404578

## Sheet: baseline_gaf
S9_PLF_BASELINE_GAF
Channel	Clin_Variable	t	df	pvalue	cor	alternative	ci_lower	ci_upper
AF3	gaf	2.39699	18	0.0137984	0.491898	greater	0.138725	1
AF4	gaf	1.71399	18	0.051849	0.374579	greater	-0.00519655	1
AF7	gaf	1.71931	18	0.0513534	0.375578	greater	-0.00403446	1
AF8	gaf	0.857397	18	0.201249	0.198086	greater	-0.195641	1
AFz	gaf	2.61527	18	0.00876351	0.52474	greater	0.181877	1
C1	gaf	2.44129	18	0.0125962	0.498743	greater	0.14761	1
C2	gaf	2.25792	18	0.0183039	0.469807	greater	0.110435	1
C3	gaf	2.00654	18	0.0300307	0.42754	greater	0.0578827	1
C4	gaf	1.87282	18	0.0387142	0.403833	greater	0.0292759	1
C5	gaf	1.17531	18	0.127591	0.26697	greater	-0.124685	1
C6	gaf	0.959819	18	0.174931	0.220655	greater	-0.172838	1
CP1	gaf	2.18259	18	0.021279	0.457457	greater	0.0948689	1
CP2	gaf	1.94949	18	0.0334963	0.417529	greater	0.0457285	1
CP3	gaf	1.70415	18	0.0527772	0.372727	greater	-0.00734873	1
CP4	gaf	1.37463	18	0.0930602	0.308227	greater	-0.0801775	1
CP5	gaf	1.18794	18	0.125148	0.26963	greater	-0.121862	1
CP6	gaf	0.927162	18	0.183054	0.213496	greater	-0.180118	1
CPz	gaf	2.15601	18	0.0224303	0.453035	greater	0.0893386	1
Cz	gaf	2.96158	18	0.0041771	0.57239	greater	0.246924	1
F1	gaf	2.68069	18	0.00763224	0.534153	greater	0.194494	1
F2	gaf	2.30371	18	0.0166882	0.477182	greater	0.119815	1
F3	gaf	2.3674	18	0.0146603	0.487274	greater	0.132756	1
F4	gaf	2.03723	18	0.0283026	0.432863	greater	0.0643892	1
F5	gaf	2.04118	18	0.0280869	0.433544	greater	0.0652247	1
F6	gaf	0.703501	18	0.245372	0.163583	greater	-0.229697	1
F7	gaf	1.50089	18	0.0753612	0.333509	greater	-0.0521175	1
F8	gaf	0.869609	18	0.197981	0.200794	greater	-0.192927	1
FC1	gaf	2.5574	18	0.00989558	0.516248	greater	0.170591	1
FC2	gaf	2.28587	18	0.0173014	0.47432	greater	0.116168	1
FC3	gaf	1.93678	18	0.0343154	0.415278	greater	0.0430104	1
FC4	gaf	1.74284	18	0.0492101	0.379979	greater	0.00109938	1
FC5	gaf	1.22786	18	0.117658	0.278001	greater	-0.112938	1
FC6	gaf	0.676702	18	0.253599	0.157509	greater	-0.235594	1
FCz	gaf	2.71591	18	0.00708223	0.539141	greater	0.201225	1
Fpz	gaf	2.48932	18	0.0114043	0.50606	greater	0.15717	1
FT7	gaf	1.44221	18	0.0832084	0.321846	greater	-0.0651384	1
FT8	gaf	0.27411	18	0.393561	0.0644738	greater	-0.322444	1
Fz	gaf	3.22413	18	0.00235301	0.60505	greater	0.293269	1
O1	gaf	0.270851	18	0.394794	0.0637105	greater	-0.323131	1
O2	gaf	0.792193	18	0.219282	0.183549	greater	-0.210106	1
Oz	gaf	0.758943	18	0.228855	0.176089	greater	-0.217463	1
P1	gaf	1.48604	18	0.0772869	0.330572	greater	-0.055409	1
P10	gaf	1.55179	18	0.0690589	0.343504	greater	-0.0408532	1
P2	gaf	1.35774	18	0.095662	0.304796	greater	-0.0839397	1
P3	gaf	1.23332	18	0.116661	0.27914	greater	-0.111718	1
P4	gaf	1.54818	18	0.0694904	0.3428	greater	-0.0416501	1
P5	gaf	0.992295	18	0.167103	0.22774	greater	-0.165592	1
P6	gaf	1.07297	18	0.148729	0.245183	greater	-0.147569	1
P7	gaf	0.926398	18	0.183247	0.213328	greater	-0.180288	1
P8	gaf	1.23906	18	0.115619	0.280338	greater	-0.110435	1
P9	gaf	1.21685	18	0.119687	0.275699	greater	-0.115398	1
PO3	gaf	1.19655	18	0.123503	0.27144	greater	-0.119938	1
PO4	gaf	1.07415	18	0.148473	0.245435	greater	-0.147307	1
PO7	gaf	0.642342	18	0.264374	0.149696	greater	-0.243138	1
PO8	gaf	0.9848	18	0.168888	0.226108	greater	-0.167265	1
POz	gaf	1.10347	18	0.14218	0.251715	greater	-0.140752	1
Pz	gaf	1.55107	18	0.0691446	0.343364	greater	-0.0410118	1
T7	gaf	0.766291	18	0.226718	0.177741	greater	-0.215838	1
T8	gaf	1.22513	18	0.118158	0.277431	greater	-0.113547	1

## Sheet: baseline_mcas
S9_PLF_BASELINE_MCAS
Channel	Clin_Variable	t	df	pvalue	cor	alternative	ci_lower	ci_upper
F7	mcas	2.01309	18	0.0296537	0.428681	greater	0.059275	1
AF7	mcas	1.93824	18	0.0342206	0.415537	greater	0.0433224	1
P10	mcas	1.88579	18	0.037784	0.406169	greater	0.0320677	1
Fz	mcas	1.60499	18	0.062948	0.353829	greater	-0.0291137	1
AFz	mcas	1.54366	18	0.0700346	0.341916	greater	-0.0426495	1
Fpz	mcas	1.48617	18	0.0772699	0.330597	greater	-0.0553803	1
FCz	mcas	1.4568	18	0.0811976	0.324759	greater	-0.0618978	1
CPz	mcas	1.41688	18	0.0867974	0.316763	greater	-0.0707716	1
F5	mcas	1.3903	18	0.0906963	0.311402	greater	-0.0766872	1
AF3	mcas	1.38168	18	0.0919904	0.309657	greater	-0.0786066	1
AF8	mcas	1.36932	18	0.0938714	0.307151	greater	-0.0813592	1
F1	mcas	1.36457	18	0.0946035	0.306184	greater	-0.0824189	1
FC2	mcas	1.34186	18	0.0981616	0.301557	greater	-0.0874799	1
F2	mcas	1.29902	18	0.105166	0.292766	greater	-0.0970408	1
FT7	mcas	1.25867	18	0.112116	0.284418	greater	-0.106053	1
C4	mcas	1.19749	18	0.123324	0.271639	greater	-0.119726	1
P9	mcas	1.17746	18	0.127173	0.267422	greater	-0.124206	1
Cz	mcas	1.14691	18	0.133218	0.260962	greater	-0.131037	1
C2	mcas	1.14519	18	0.133564	0.260598	greater	-0.131421	1
P4	mcas	1.13149	18	0.13635	0.257687	greater	-0.134486	1
FC4	mcas	1.11739	18	0.13926	0.254687	greater	-0.137638	1
F3	mcas	1.09966	18	0.142985	0.250902	greater	-0.141602	1
FC1	mcas	1.09644	18	0.143669	0.250213	greater	-0.142323	1
F4	mcas	1.05043	18	0.15371	0.240332	greater	-0.152608	1
AF4	mcas	1.03685	18	0.156768	0.237401	greater	-0.155642	1
P8	mcas	1.00243	18	0.164711	0.229944	greater	-0.163329	1
CP1	mcas	0.969867	18	0.172483	0.222851	greater	-0.170597	1
CP2	mcas	0.959304	18	0.175058	0.220543	greater	-0.172953	1
T8	mcas	0.916456	18	0.185772	0.211141	greater	-0.182503	1
C1	mcas	0.899281	18	0.190188	0.207356	greater	-0.186327	1
FC5	mcas	0.889044	18	0.192853	0.205095	greater	-0.188605	1
CP4	mcas	0.859713	18	0.200626	0.1986	greater	-0.195126	1
P6	mcas	0.847871	18	0.203822	0.19597	greater	-0.197757	1
PO8	mcas	0.845759	18	0.204395	0.195501	greater	-0.198226	1
FC3	mcas	0.835296	18	0.207251	0.193173	greater	-0.200549	1
F8	mcas	0.777994	18	0.22334	0.180367	greater	-0.213249	1
C6	mcas	0.775914	18	0.223938	0.179901	greater	-0.21371	1
CP6	mcas	0.753835	18	0.230348	0.174941	greater	-0.218592	1
P1	mcas	0.753146	18	0.23055	0.174786	greater	-0.218744	1
FT8	mcas	0.725676	18	0.238684	0.168595	greater	-0.224809	1
Pz	mcas	0.685374	18	0.25092	0.159477	greater	-0.233687	1
F6	mcas	0.672039	18	0.255047	0.15645	greater	-0.236619	1
FC6	mcas	0.659021	18	0.259112	0.153492	greater	-0.239478	1
P2	mcas	0.658891	18	0.259153	0.153462	greater	-0.239507	1
CP3	mcas	0.640928	18	0.264823	0.149373	greater	-0.243448	1
C3	mcas	0.54289	18	0.296932	0.126925	greater	-0.264854	1
C5	mcas	0.502408	18	0.310736	0.117597	greater	-0.273638	1
POz	mcas	0.463464	18	0.324293	0.108594	greater	-0.282054	1
CP5	mcas	0.454764	18	0.327358	0.106578	greater	-0.283929	1
Oz	mcas	0.389591	18	0.350705	0.0914427	greater	-0.297921	1
PO4	mcas	0.345005	18	0.367045	0.0810509	greater	-0.307432	1
P5	mcas	0.328864	18	0.373027	0.0772821	greater	-0.310862	1
PO3	mcas	0.29688	18	0.384978	0.0698045	greater	-0.317638	1
P7	mcas	0.294962	18	0.385699	0.0693559	greater	-0.318043	1
O2	mcas	0.223595	18	0.412795	0.0526287	greater	-0.333053	1
PO7	mcas	0.216357	18	0.415571	0.0509296	greater	-0.334567	1
P3	mcas	0.124868	18	0.451006	0.029419	greater	-0.353561	1
T7	mcas	0.0801953	18	0.468483	0.0188988	greater	-0.362737	1
O1	mcas	-0.0267768	18	0.510534	-0.00631123	greater	-0.384429	1

[truncated: 6 more sheets: baseline_madrs, baseline_ymrs, baseline_panss_gen, baseline_panss_neg, baseline_panss_pos, baseline_panss_total]
